# Supplementary material for: Microglia contribute to neuronal synchrony despite endogenous ATP-related phenotypic transformation in acute mouse brain slices
Source: Nat Commun. 2024 Jun 26;15:5402. doi: 10.1038/s41467-024-49773-1 (PMC11208608; doi:10.1038/s41467-024-49773-1)
Supplement: Supplementary file 12 — Source data [file 41467_2024_49773_MOESM12_ESM.xlsx]

## Sheet: fig 1 d-e
region	0m	20m	1h	2h	5h
1	6.77966	13.6364	7.40741	10	10.7143
1	9.09091	21.2121	6.45161	13.3333	17.1429
1	7.14286	25	7.14286	21.4286	18.75				1:top
1	9.43396	17.2414	12.5	12.5	24.0741				7:bottom
1	9.23077	19.6721	11.5385	11.7647	20.7547
1	10.7692	10.1449	12.7273	18.75	21.5385
1	8.69565	10.5263	15.1515	11.1111	16.6667
1	5	5.71429	9.375	12	18.1818
1	3.7037	3.125	11.4286	18.5185	26.6667
1	12	4.16667	13.3333	9.52381	26.1905
1	10.2041	12.5	13.6364	13.1579	2.63158
1	10.4167	3.44828	11.6279	15	15.625
1	19.3548	12.5	7.69231	4.54545	9.67742
1	13.8889	11.7647	0	8	7.31707
1	7.69231	10.4167	9.52381	18.5714	8.33333
1	12.5	8.82353	2.5641	22.2222	25
1	8	12.7273	5.26316	13.7255	15.3846
1	10.4167	7.27273	14.7059	12.7273	20.4819
2	11.8644	22.7273	22.2222	5	32.1429
2	11.3636	18.1818	12.9032	13.3333	20
2	14.2857	20.8333	14.2857	17.8571	18.75
2	16.9811	17.2414	20.8333	20	16.6667
2	10.7692	16.3934	13.4615	17.6471	11.3208
2	15.3846	20.2899	16.3636	20.8333	18.4615
2	8.69565	13.1579	12.1212	11.1111	16.6667
2	20	20	12.5	8	15.1515
2	14.8148	9.375	14.2857	18.5185	10
2	18	12.5	22.2222	14.2857	9.52381
2	14.2857	8.33333	15.9091	18.4211	21.0526
2	18.75	13.7931	20.9302	7.5	12.5
2	9.67742	18.75	11.5385	20.4545	12.9032
2	16.6667	23.5294	23.0769	20	19.5122
2	15.3846	20.8333	19.0476	17.1429	16.6667
2	22.5	17.6471	17.9487	20	11.3636
2	16	14.5455	18.4211	15.6863	17.9487
2	14.5833	14.5455	20.5882	14.5455	14.4578
3	13.5593	18.1818	14.8148	25	14.2857
3	11.3636	18.1818	19.3548	16.6667	11.4286
3	9.52381	12.5	21.4286	14.2857	15.625
3	16.9811	12.069	14.5833	17.5	9.25926
3	15.3846	14.7541	15.3846	11.7647	15.0943
3	13.8462	13.0435	14.5455	10.4167	15.3846
3	17.3913	10.5263	24.2424	22.2222	8.33333
3	20	17.1429	9.375	16	21.2121
3	14.8148	12.5	11.4286	18.5185	13.3333
3	14	25	8.88889	23.8095	9.52381
3	14.2857	16.6667	15.9091	13.1579	10.5263
3	18.75	20.6897	11.6279	15	6.25
3	12.9032	21.875	15.3846	13.6364	16.129
3	25	20.5882	23.0769	14	14.6341
3	17.3077	22.9167	19.0476	18.5714	15.2778
3	20	20.5882	15.3846	15.5556	13.6364
3	22	18.1818	15.7895	15.6863	20.5128
3	18.75	27.2727	23.5294	16.3636	16.8675
4	13.5593	15.9091	18.5185	25	10.7143
4	18.1818	18.1818	9.67742	13.3333	17.1429
4	19.0476	16.6667	21.4286	17.8571	18.75
4	18.8679	15.5172	18.75	15	12.963
4	13.8462	13.1148	9.61538	17.6471	9.43396
4	10.7692	13.0435	18.1818	16.6667	6.15385
4	8.69565	23.6842	15.1515	13.8889	25
4	15	14.2857	12.5	16	12.1212
4	14.8148	21.875	20	11.1111	10
4	16	12.5	17.7778	14.2857	11.9048
4	20.4082	12.5	11.3636	10.5263	7.89474
4	12.5	13.7931	9.30233	27.5	18.75
4	9.67742	15.625	23.0769	15.9091	12.9032
4	11.1111	5.88235	11.5385	24	14.6341
4	13.4615	12.5	4.7619	20	13.8889
4	20	11.7647	20.5128	13.3333	11.3636
4	16	16.3636	15.7895	15.6863	20.5128
4	18.75	14.5455	14.7059	16.3636	15.6627
5	18.6441	6.81818	18.5185	5	14.2857
5	20.4545	12.1212	19.3548	16.6667	11.4286
5	11.9048	8.33333	14.2857	14.2857	6.25
5	13.2075	12.069	16.6667	10	16.6667
5	21.5385	13.1148	19.2308	15.6863	18.8679
5	15.3846	15.942	14.5455	12.5	12.3077
5	21.7391	10.5263	15.1515	13.8889	8.33333
5	25	17.1429	18.75	16	15.1515
5	14.8148	28.125	17.1429	11.1111	10
5	16	12.5	13.3333	9.52381	11.9048
5	14.2857	20.8333	15.9091	23.6842	15.7895
5	14.5833	20.6897	18.6047	12.5	12.5
5	16.129	12.5	15.3846	22.7273	16.129
5	16.6667	14.7059	15.3846	14	17.0732
5	13.4615	12.5	38.0952	10	16.6667
5	12.5	17.6471	15.3846	15.5556	15.9091
5	14	14.5455	18.4211	19.6078	10.2564
5	16.6667	27.2727	5.88235	14.5455	13.253
6	16.9492	15.9091	11.1111	15	17.8571
6	15.9091	6.06061	19.3548	16.6667	11.4286
6	19.0476	8.33333	14.2857	7.14286	12.5
6	13.2075	13.7931	12.5	15	12.963
6	15.3846	13.1148	23.0769	15.6863	18.8679
6	15.3846	17.3913	16.3636	14.5833	9.23077
6	26.087	21.0526	15.1515	13.8889	12.5
6	5	17.1429	21.875	20	15.1515
6	29.6296	9.375	17.1429	22.2222	16.6667
6	16	16.6667	15.5556	19.0476	9.52381
6	14.2857	16.6667	18.1818	18.4211	21.0526
6	14.5833	17.2414	16.2791	17.5	15.625
6	22.5806	15.625	19.2308	18.1818	16.129
6	13.8889	20.5882	15.3846	16	19.5122
6	19.2308	12.5	9.52381	7.14286	18.0556
6	10	20.5882	15.3846	8.88889	13.6364
6	10	16.3636	21.0526	11.7647	12.8205
6	12.5	7.27273	14.7059	14.5455	13.253
7	18.6441	6.81818	7.40741	15	0
7	13.6364	6.06061	12.9032	10	11.4286
7	19.0476	8.33333	7.14286	7.14286	9.375
7	11.3208	12.069	4.16667	10	7.40741
7	13.8462	9.83607	7.69231	9.80392	5.66038
7	18.4615	10.1449	7.27273	6.25	16.9231
7	8.69565	10.5263	3.0303	13.8889	12.5
7	10	8.57143	15.625	12	3.0303
7	7.40741	15.625	8.57143	0	13.3333
7	8	16.6667	8.88889	9.52381	21.4286
7	12.2449	12.5	9.09091	2.63158	21.0526
7	10.4167	10.3448	11.6279	5	18.75
7	9.67742	3.125	7.69231	4.54545	16.129
7	2.77778	2.94118	11.5385	4	7.31707
7	13.4615	8.33333	0	8.57143	11.1111
7	2.5	2.94118	12.8205	4.44444	9.09091
7	14	7.27273	5.26316	7.84314	2.5641
7	8.33333	1.81818	5.88235	10.9091	6.0241

## Sheet: fig 1 g-h
region	0m	20m	1h	2h	5h
1	12.1675	19.5379	14.4449	16.0553	17.3466
1	11.3965	18.3143	14.5629	18.2364	15.0656
1	14.4823	14.7297	14.4294	18.3567	20.974
1	16.6114	14.5004	11.2017	17.0728	22.3542				1:top
1	14.4104	13.3504	14.4966	15.7187	19.7007				7:bottom
1	13.7895	12.4162	16.2806	20.6438	20.3518
1	12.6841	10.4753	17.261	15.6395	20.4005
1	10.8091	14.406	17.7239	12.7675	17.8879
1	11.5626	11.0945	14.7891	10.8708	19.0915
1	13.6051	10.4242	13.9865	12.1845	11.3892
1	13.9514	9.82191	12.6511	13.2448	14.8545
1	11.0981	6.67991	15.4338	14.5417	15.9341
1	15.3059	20.3411	11.0892	15.4001	15.2665
1	17.4177	16.3592	8.04827	14.547	16.7066
1	14.5824	15.6152	8.24638	13.4551	16.0279
1	10.3591	14.4713	12.3761	22.1371	15.7065
1	12.8728	15.5829	12.5513	20.6085	14.7565
1	12.9476	13.8975	9.78857	19.6174	15.2699
2	11.982	18.2425	14.3255	11.8189	18.4693
2	12.5809	15.5939	13.3996	12.1651	14.2255
2	12.6946	11.1196	15.5762	11.0699	11.3282
2	14.7437	14.5271	12.7104	10.953	11.4965
2	13.252	11.8631	12.3005	13.6278	10.6211
2	11.4744	13.8191	13.3997	14.0578	14.924
2	14.3512	17.3851	14.4996	10.0642	13.0681
2	13.3127	14.3586	15.1886	8.90314	11.1217
2	13.4842	15.5073	14.1587	11.6794	14.1434
2	14.6397	13.7607	13.3058	13.0132	9.98143
2	13.8093	12.0615	14.7081	14.0108	12.8157
2	14.7343	10.293	14.3362	10.6912	12.6641
2	17.855	16.9956	12.997	11.337	13.4622
2	16.3187	15.5784	14.3122	14.8437	13.0998
2	14.0216	12.509	13.5698	14.9478	13.2706
2	13.8041	13.55	16.1507	17.8503	13.1275
2	13.001	13.9221	16.2642	15.4169	17.7511
2	12.785	15.6629	14.0386	14.4057	15.2524
3	10.8878	16.4833	14.1709	15.5282	17.5978
3	13.0644	11.7663	12.6737	13.2488	13.5084
3	13.6597	12.7514	12.2979	14.2376	15.1716
3	15.16	13.9028	13.1839	16.2711	12.3335
3	12.5184	15.205	14.2344	13.6168	13.795
3	12.8825	14.9271	14.2061	13.114	14.1111
3	13.091	15.5761	12.8778	13.5001	17.9976
3	13.8558	13.6388	11.5665	14.367	16.5883
3	14.0261	14.0911	12.3836	13.8152	15.7007
3	15.6289	14.9756	14.3508	16.5535	14.0729
3	12.5261	13.4853	15.2753	14.5456	10.9834
3	13.9306	10.8211	12.8988	14.8744	13.1778
3	13.6551	12.5839	14.5456	14.7163	13.9629
3	13.0935	14.3774	13.9201	15.5779	14.4023
3	11.7356	13.2365	13.6534	14.649	14.1952
3	14.6413	13.6669	15.3976	15.6892	13.8807
3	13.6241	15.3053	13.2391	14.9679	15.1014
3	13.7889	14.683	13.5844	14.7819	14.4417
4	11.5488	11.785	12.983	14.6698	12.4733
4	12.6086	12.6526	14.6729	14.7541	17.6188
4	15.6009	13.981	14.0823	14.064	17.1772
4	13.1423	13.9598	14.4646	14.8393	13.4827
4	13.3793	14.3006	14.2415	14.9204	12.0957
4	13.9811	16.6682	15.9235	14.2735	14.7517
4	12.3501	16.6328	14.2611	15.9502	14.4724
4	13.5723	16.3651	12.2165	14.9675	15.2422
4	13.8237	16.1125	12.8178	18.0844	14.5534
4	12.3702	14.563	14.9319	15.2519	15.6404
4	13.5898	13.2182	15.4529	15.7597	13.1531
4	14.6328	10.7472	15.0107	17.312	14.4716
4	11.4301	14.0055	15.8144	16.6978	13.8432
4	10.8797	14.3292	14.4148	15.0083	15.0034
4	12.194	14.3431	15.9252	15.4189	14.4566
4	15.1141	14.931	15.1892	13.7547	14.8887
4	15.4082	14.0009	14.4326	15.2952	15.1774
4	14.3594	14.8141	14.628	14.187	15.0214
5	15.2144	10.852	13.4753	14.349	11.6788
5	16.4334	13.3768	13.6498	12.8187	14.6533
5	14.2451	15.7976	15.916	14.2099	12.2371
5	12.5587	15.2173	15.0995	14.1206	12.9148
5	13.7598	13.9096	14.7435	14.9883	14.007
5	15.0303	15.5587	14.826	13.7644	13.6555
5	13.5556	14.8818	14.2255	16.4576	11.4109
5	13.5644	16.3177	13.4371	16.2692	16.3998
5	14.0087	16.362	14.9052	16.0629	11.392
5	13.2282	14.7094	13.3476	16.698	14.9711
5	14.3727	14.4453	14.2033	16.6865	17.1305
5	14.3503	14.4693	13.9403	15.5879	14.7457
5	13.9243	14.5138	14.4218	14.3477	13.5425
5	13.7985	15.3047	14.187	13.9596	14.3333
5	15.0866	16.5219	15.758	15.9582	13.9606
5	15.1605	15.4763	15.9855	12.3993	15.8644
5	14.9697	15.2958	15.5089	15.0058	13.3725
5	15.5158	14.8657	15.3698	11.482	14.7191
6	17.9995	11.3944	15.2841	11.3458	13.1166
6	16.0493	13.3179	15.458	13.7825	10.9242
6	13.8708	13.1353	15.2011	13.4672	9.04488
6	14.0289	14.7335	15.2724	13.923	14.6351
6	16.2288	14.3468	14.8946	12.9889	13.7625
6	16.2879	12.6317	11.5661	13	9.5847
6	15.4839	15.2915	16.2102	11.6446	10.9946
6	16.9846	14.6976	14.8479	14.9386	14.4815
6	15.6192	17.0587	16.1889	12.2002	11.6576
6	16.2531	15.8482	16.8871	14.6091	16.5515
6	16.4669	15.9412	13.9994	14.4535	13.1163
6	14.6007	22.0576	12.4214	12.8087	13.9081
6	14.1839	13.3542	15.3925	13.7072	13.7979
6	15.5228	14.79	15.7828	13.5383	14.4517
6	17.8204	15.6324	18.1118	12.9072	14.1436
6	16.2005	14.8628	17.3265	8.99115	14.7483
6	15.7989	14.3195	15.4006	9.24355	12.4547
6	16.4142	16.9862	15.1904	12.6048	13.6942
7	20.1999	11.7049	15.3165	16.233	9.31756
7	17.867	14.9782	15.583	14.9944	14.0041
7	15.4466	18.4854	12.4971	14.5947	14.067
7	13.7551	13.1591	18.0676	12.8204	12.7832
7	16.4513	17.0245	15.0889	14.139	16.018
7	16.5544	13.979	13.798	11.1465	12.6212
7	18.4841	9.75747	10.6647	16.7438	11.6559
7	17.9012	10.2163	15.0193	17.7871	8.27863
7	17.4755	9.77395	14.7567	17.2872	13.4614
7	14.2747	15.7189	13.1903	11.6898	17.3936
7	15.2838	21.0266	13.71	11.299	17.9465
7	16.6531	24.9319	15.9587	14.184	15.0984
7	13.6457	8.20593	15.7395	13.7939	16.1248
7	12.9691	9.26108	19.3348	12.5252	12.003
7	14.5595	12.1419	14.7354	12.6638	13.9455
7	14.7204	13.0417	7.57449	9.17831	11.7839
7	14.3252	11.5736	12.6035	9.46226	11.3864
7	14.1891	9.09064	17.4002	12.9212	11.6012

## Sheet: fig 1 f
cond	region	body_diff
ctrl	top	-1.07
ctrl	top	2.32
ctrl	top	1.55
ctrl	top	2.53
ctrl	top	3.02
ctrl	top	7.38
ctrl	top	6.93
ctrl	top	7.58
ctrl	top	7.91
ctrl	top	8.75
ctrl	top	8.55
ctrl	top	10.07
ctrl	top	10.34
ctrl	top	10.77
ctrl	top	12.07
ctrl	top	12.5
ctrl	top	12.3
ctrl	top	7.31
ctrl	bottom	-2.5
ctrl	bottom	-0.21
ctrl	bottom	-4.38
ctrl	bottom	-2.34
ctrl	bottom	-2.31
ctrl	bottom	-1.38
ctrl	bottom	-2.27
ctrl	bottom	-0.91
ctrl	bottom	-1.04
ctrl	bottom	-0.21
ctrl	bottom	-0.82
ctrl	bottom	-0.96
ctrl	bottom	-0.3
ctrl	bottom	2.28
ctrl	bottom	2.92
ctrl	bottom	0.29
ctrl	bottom	2.41
ctrl	bottom	2.38
psb	top	5.49
psb	top	8.91
psb	top	11.62
psb	top	11.13
psb	top	6.51
psb	top	1.81
psb	bottom	11.94
psb	bottom	0.49
psb	bottom	4.72
psb	bottom	3.09
psb	bottom	1.55
psb	bottom	0.21
cx3cr1ko	top	0
cx3cr1ko	top	1.67
cx3cr1ko	top	1.38
cx3cr1ko	top	0.69
cx3cr1ko	top	0.42
cx3cr1ko	top	0.53
cx3cr1ko	top	4.47
cx3cr1ko	top	3.91
cx3cr1ko	top	3.65
cx3cr1ko	bottom	-3.21
cx3cr1ko	bottom	-2.63
cx3cr1ko	bottom	-1.51
cx3cr1ko	bottom	-1.14
cx3cr1ko	bottom	-1.43
cx3cr1ko	bottom	-0.1
cx3cr1ko	bottom	-2.04
cx3cr1ko	bottom	-2.21
cx3cr1ko	bottom	-1.7

## Sheet: fig 1 i
cond	region	process_diff
ctrl	top	1.03
ctrl	top	3.95
ctrl	top	3.76
ctrl	top	3.67
ctrl	top	3.7
ctrl	top	3.1
ctrl	top	3.02
ctrl	top	3.06
ctrl	top	3.08
ctrl	top	3.1
ctrl	top	3.56
ctrl	top	3.94
ctrl	top	4.68
ctrl	top	5.22
ctrl	top	5.77
ctrl	top	5.09
ctrl	top	4.36
ctrl	top	4.94
ctrl	bottom	-4.69
ctrl	bottom	-4.33
ctrl	bottom	-2.37
ctrl	bottom	-2.59
ctrl	bottom	-2.62
ctrl	bottom	-2.54
ctrl	bottom	-2.56
ctrl	bottom	-2.1
ctrl	bottom	-2.5
ctrl	bottom	-1.99
ctrl	bottom	-2.51
ctrl	bottom	-2.55
ctrl	bottom	-2.59
ctrl	bottom	-2.38
ctrl	bottom	-1.85
ctrl	bottom	-1.78
ctrl	bottom	-1.09
ctrl	bottom	-2.25
psb	top	1.63
psb	top	0.86
psb	top	1.05
psb	top	2.53
psb	top	2.08
psb	top	2.88
psb	bottom	5.36
psb	bottom	3.7
psb	bottom	3.3
psb	bottom	2.5
psb	bottom	0.46
psb	bottom	0.73
cx3cr1ko	top	0.2
cx3cr1ko	top	0.07
cx3cr1ko	top	0.09
cx3cr1ko	top	0.37
cx3cr1ko	top	1.31
cx3cr1ko	top	1.85
cx3cr1ko	top	1.73
cx3cr1ko	top	1.58
cx3cr1ko	top	2.18
cx3cr1ko	bottom	-0.08
cx3cr1ko	bottom	0.08
cx3cr1ko	bottom	-0.45
cx3cr1ko	bottom	-0.83
cx3cr1ko	bottom	-1.34
cx3cr1ko	bottom	-1.27
cx3cr1ko	bottom	-1.32
cx3cr1ko	bottom	-0.95
cx3cr1ko	bottom	-1.49

## Sheet: fig 1 l
cond	displacement		time	area
bottom	5.62476		0m	16.19
bottom	7.44273		0m	15.49
bottom	5.86328		0m	18.24
bottom	6.89977		0m	20.8
bottom	8.36228		0m	22.55
bottom	8.33151		0m	21.72
bottom	8.63902		0m	19.92
bottom	7.89275		0m	17.59
bottom	7.38938		0m	12.18
bottom	10.9614		0m	22.14
bottom	10.4986		0m	18.14
bottom	9.05132		0m	20.26
bottom	8.52796		0m	23.59
bottom	11.7475		0m	24.18
bottom	12.6847		5h	8.84
bottom	12.3186		5h	11.18
bottom	14.1796		5h	12.32
bottom	10.6492		5h	8.55
bottom	10.9359		5h	13.06
bottom	11.9678		5h	12.37
bottom	12.5275		5h	10.01
bottom	14.3441		5h	8.12
bottom	15.1236		5h	6.7
bottom	15.7388		5h	11.41
bottom	17.4264		5h	12.05
bottom	17.471		5h	15.29
bottom	16.708		5h	11.03
bottom	17.1198		5h	10.65
bottom	16.5189		5h	6.82
bottom	16.0411		5h	8.84
bottom	16.2409		5h	8.08
bottom	19.6875		5h	9.63
bottom	19.5476
bottom	17.0814
bottom	16.641
bottom	16.6457
bottom	17.0619
bottom	18.6146
bottom	16.8386
bottom	17.5523
bottom	17.235
bottom	16.604
bottom	15.9909
bottom	16.8017
bottom	16.3339
bottom	16.0775
bottom	15.4651
bottom	17.4361
bottom	18.5053
bottom	16.9743
bottom	18.8437
bottom	20.5667
bottom	21.082
bottom	22.0616
bottom	21.1884
bottom	21.5099
bottom	21.7844
bottom	21.7495
bottom	21.9781
bottom	24.7399
bottom	24.6816
bottom	25.2994
bottom	25.541
bottom	26.7978
bottom	26.1836
bottom	26.2284
bottom	26.3858
bottom	26.0894
bottom	26.6237
bottom	25.6242
bottom	25.4105
bottom	25.9517
bottom	25.1713
bottom	27.0583
bottom	28.2981
bottom	29.0011
bottom	28.8805
bottom	28.1942
bottom	28.053
bottom	28.6302
bottom	29.4194
bottom	28.9439
bottom	26.691
bottom	26.2683
bottom	25.2415
bottom	21.8195
bottom	21.322
bottom	20.4104
bottom	22.2566
bottom	21.8228
bottom	22.1036
bottom	23.7411
bottom	23.4977
bottom	26.2001
bottom	26.5033
bottom	27.2671
bottom	27.5055
bottom	28.8956
bottom	31.3829
bottom	31.2713
bottom	28.8146
bottom	28.5126
bottom	28.316
bottom	28.7165
bottom	28.5188
bottom	26.5839
bottom	26.7521
bottom	27.4211
bottom	30.6256
bottom	29.6286
bottom	29.3421
bottom	35.7011
bottom	33.669
bottom	33.5995
bottom	34.3401
bottom	34.1313
bottom	35.2056
bottom	37.6047
bottom	34.757
bottom	35.1549
bottom	34.8325
bottom	30.9143
bottom	31.1062
bottom	30.7073
bottom	29.247
bottom	28.6569
bottom	27.4813
bottom	29.4336
bottom	29.5416
bottom	28.748
bottom	27.9147
bottom	26.9957
bottom	29.4519
bottom	31.3475
bottom	27.8505
bottom	27.5301
bottom	25.6921
bottom	27.3863
bottom	27.641
bottom	27.5416
bottom	27.9025
bottom	28.0067
bottom	27.907
bottom	27.7775
bottom	27.3459
bottom	25.679
bottom	25.7592
bottom	25.9367
bottom	26.1589
bottom	24.8126
bottom	25.307
bottom	22.5032
bottom	25.0221
bottom	25.8182
bottom	26.1804
bottom	26.1658
bottom	27.5278
bottom	27.8248
bottom	29.2244
bottom	27.463
bottom	25.34
bottom	25.5878
bottom	27.3316
bottom	25.6062
bottom	25.5297
bottom	24.6845
bottom	24.518
bottom	24.5297
bottom	21.3526
bottom	23.1199
bottom	25.8195
bottom	25.8202
bottom	24.5704
bottom	23.9767
bottom	22.371
bottom	22.1934
bottom	22.2535
bottom	19.7688
bottom	19.1981
bottom	17.9891
bottom	18.1179
bottom	18.0636
bottom	15.0948
bottom	16.0148
bottom	15.1972
bottom	15.3278
bottom	14.873
bottom	14.9482
bottom	15.0223
bottom	13.217
bottom	12.3476
bottom	11.9601
bottom	11.9413
bottom	12.0924
bottom	8.92651
bottom	8.44706
bottom	8.78126
bottom	12.3843
bottom	12.7394
bottom	14.2936
bottom	12.1808
bottom	11.616
bottom	12.6775
bottom	13.212
bottom	12.5535
bottom	11.4544
bottom	14.4819
bottom	14.8545
bottom	13.0781
bottom	12.6945
bottom	11.7842
bottom	11.9536
bottom	7.56254
bottom	7.24795
bottom	7.76334
bottom	5.56081
bottom	6.87621
bottom	7.25422
bottom	7.67145
bottom	7.8353
bottom	7.85116
bottom	6.69089
bottom	6.91231
bottom	7.24735
bottom	7.38849
bottom	6.70799
bottom	7.03584
bottom	3.17893
bottom	5.69541
bottom	4.30138
bottom	4.66587
bottom	4.8124
bottom	5.14247
bottom	4.41962
bottom	3.05324
bottom	2.06507
bottom	0.207662
bottom	0.0644468
bottom	-1.97726
bottom	-2.15731
bottom	-2.59685
bottom	-3.16432
bottom	-3.70939
bottom	-3.45766
bottom	-3.06725
bottom	-1.46143
bottom	-1.95923
bottom	-1.84967
bottom	-2.01094
bottom	-3.87305
bottom	-3.03148
bottom	-4.04658
bottom	-3.91026
bottom	0.218297
bottom	0.492101
bottom	-1.12752
bottom	-0.240018
bottom	2.45345
bottom	1.30645
bottom	0.718866
bottom	0.807486
bottom	1.70287
bottom	1.95151
bottom	-0.190913
bottom	-0.498274
bottom	-0.731053
bottom	0.623711
bottom	1.27061
bottom	1.83134
bottom	1.4407
bottom	0.219474
bottom	1.71492
bottom	1.14558
bottom	2.05826
bottom	3.03247
bottom	2.12047
bottom	2.45696
bottom	4.01
bottom	7.28194
bottom	8.25356
bottom	7.28459
bottom	9.21321
bottom	8.74105
bottom	8.36378
bottom	10.0405
middle	-0.219262
middle	-0.749235
middle	-0.686302
middle	-0.915718
middle	0.580037
middle	0.364604
middle	0.607674
middle	1.2152
middle	0.964239
middle	1.79925
middle	2.29959
middle	1.82033
middle	1.83746
middle	1.84084
middle	1.87253
middle	2.59519
middle	1.34914
middle	1.36506
middle	3.48381
middle	3.99391
middle	2.48464
middle	1.31843
middle	1.19123
middle	1.03254
middle	1.23083
middle	0.897042
middle	0.877574
middle	1.04987
middle	1.13068
middle	1.4588
middle	2.50045
middle	2.92124
middle	2.04359
middle	2.31795
middle	0.463502
middle	0.257901
middle	0.436626
middle	0.485789
middle	0.814737
middle	0.594648
middle	2.0169
middle	2.25712
middle	2.61256
middle	2.43109
middle	-0.167409
middle	-0.983852
middle	-0.987169
middle	-0.0219893
middle	0.235666
middle	0.575814
middle	1.26569
middle	0.480287
middle	0.350465
middle	1.61254
middle	1.53392
middle	0.812125
middle	1.37917
middle	1.98
middle	3.08105
middle	3.29809
middle	1.16365
middle	2.25175
middle	4.05006
middle	4.90963
middle	4.8741
middle	4.52259
middle	3.78251
middle	3.96891
middle	3.54268
middle	3.25804
middle	3.3412
middle	5.02911
middle	5.63465
middle	5.67663
middle	5.36438
middle	5.39427
middle	3.63537
middle	3.43697
middle	3.98022
middle	3.15428
middle	2.64326
middle	2.21164
middle	3.29067
middle	3.86143
middle	4.42029
middle	4.1893
middle	4.7707
middle	3.9753
middle	4.20805
middle	4.09254
middle	3.88821
middle	4.69271
middle	5.1336
middle	5.1714
middle	5.12082
middle	4.95741
middle	5.17012
middle	5.18947
middle	5.19133
middle	5.37113
middle	5.86895
middle	6.31307
middle	6.42919
middle	5.73288
middle	4.63288
middle	4.9895
middle	5.38071
middle	5.64215
middle	7.06167
middle	7.20162
middle	6.88297
middle	7.20425
middle	7.35725
middle	7.28447
middle	7.13137
middle	7.0299
middle	7.01077
middle	6.98952
middle	7.43598
middle	7.78979
middle	8.70417
middle	8.60715
middle	9.51434
middle	8.97603
middle	8.77526
middle	8.92449
middle	8.34995
middle	8.92443
middle	9.03342
middle	9.99342
middle	10.0893
middle	9.6934
middle	9.16326
middle	9.44343
middle	10.6483
middle	11.9759
middle	10.7293
middle	10.2758
middle	10.5484
middle	10.6229
middle	11.3701
middle	10.6839
middle	11.4369
middle	11.8275
middle	12.071
middle	12.2802
middle	12.4501
middle	11.0215
middle	9.88035
middle	10.4363
middle	10.6715
middle	10.1331
middle	9.94842
middle	10.0488
middle	10.9062
middle	10.9074
middle	11.2716
middle	11.6161
middle	11.365
middle	11.4536
middle	12.1802
middle	12.7115
middle	12.7615
middle	13.127
middle	12.7321
middle	11.7946
middle	11.877
middle	11.515
middle	11.0563
middle	11.227
middle	11.7829
middle	11.7314
middle	11.2847
middle	11.5981
middle	12.0987
middle	11.6029
middle	11.3017
middle	10.9314
middle	11.1182
middle	10.3635
middle	11.5563
middle	11.2877
middle	10.7709
middle	11.086
middle	10.8904
middle	9.91847
middle	9.48868
middle	9.50462
middle	11.0305
middle	10.8132
middle	11.3528
middle	11.2069
middle	11.4099
middle	10.9609
middle	10.8137
middle	11.1395
middle	11.0916
middle	11.2289
middle	11.7479
middle	11.6566
middle	10.9749
middle	10.8219
middle	11.7184
middle	12.0971
middle	12.2592
middle	11.854
middle	11.5459
middle	11.655
middle	12.7048
middle	12.8696
middle	13.0787
middle	12.8811
middle	13.8549
middle	13.1129
middle	13.3244
middle	13.3219
middle	12.4025
middle	12.4102
middle	11.8745
middle	11.0626
middle	10.9242
middle	11.6355
middle	12.8829
middle	13.27
middle	13.589
middle	13.5729
middle	13.3154
middle	14.2706
middle	14.5172
middle	12.8297
middle	10.9124
middle	10.3584
middle	11.1039
middle	11.1005
middle	9.87129
middle	10.2711
middle	7.92226
middle	8.04991
middle	8.55964
middle	8.18581
middle	8.11388
middle	8.02526
middle	7.00536
middle	8.55676
middle	8.44557
middle	8.40501
middle	8.39366
middle	8.3323
middle	8.71721
middle	8.34368
middle	7.45777
middle	7.57249
middle	7.00778
middle	7.38282
middle	7.18297
middle	9.85492
middle	10.8796
middle	11.0072
middle	10.0058
middle	9.85529
middle	8.71519
middle	8.47441
middle	8.17923
middle	9.05002
middle	9.58474
middle	10.0893
middle	9.6064
middle	9.77951
middle	8.1993
middle	7.38938
middle	7.89275
middle	7.98959
middle	7.68207
middle	7.60065
middle	7.13819
middle	6.8022
middle	6.42646
middle	6.06515
middle	5.80737
middle	4.1191
middle	5.03098
middle	5.68921
middle	6.0382
middle	4.91553
middle	3.44632

## Sheet: fig 2 c
time	resting membrane potential	input resistance
>1 hour	-48	2.6
>1 hour	-47	1.65
>1 hour	-38	1.2
>1 hour	-42	3.1
>1 hour	-61	3.25
>1 hour	-34	5.75
>1 hour	-40	1.25
>1 hour	-45	2.75
>1 hour	-56	6.25
>1 hour	-58	8
>1 hour	-52	6.25
>1 hour	-50	5
>1 hour	-25	2.5
>1 hour	-40	4.5
>1 hour	-36	2
>1 hour	-46	3.75
>1 hour	-31	2
>1 hour	-63	2.75
>1 hour	-49	3.25
>1 hour	-38	-
>1 hour	-46	-
>1 hour	-30	-
>1 hour	-42	-
>1 hour	-35	-
>1 hour	-35	-
>1 hour	-37	-
>1 hour	-47	-
>1 hour	-29	-
>1 hour	-35	-
>1 hour	-35	-
>1 hour	-39	-
>1 hour	-42	-
>1 hour	-37	-
>1 hour	-51	-
>1 hour	-35	-
>1 hour	-57	-
1-2 hour	-54	2.3
1-2 hour	-32	2.2
1-2 hour	-33	3.7
1-2 hour	-24	2.5
1-2 hour	-31	1.5
1-2 hour	-28	4.5
1-2 hour	-46	3.75
1-2 hour	-27	4
1-2 hour	-17	3.5
1-2 hour	-33	1.5
1-2 hour	-37	5
1-2 hour	-37	2.75
1-2 hour	-36	2
1-2 hour	-46	5
1-2 hour	-49	4.5
1-2 hour	-36	3.5
1-2 hour	-46	5.25
1-2 hour	-37	2.5
1-2 hour	-23	-
1-2 hour	-25	-
1-2 hour	-40	-
1-2 hour	-27	-
1-2 hour	-20	-
1-2 hour	-29	-
1-2 hour	-30	-
1-2 hour	-40	-
1-2 hour	-31	-
1-2 hour	-30	-
1-2 hour	-27	-
1-2 hour	-30	-
1-2 hour	-41	-
1-2 hour	-38	-
1-2 hour	-50	-
2-3 hours	-29	5.1
2-3 hours	-48	5.2
2-3 hours	-35	1.75
2-3 hours	-8	3.85
2-3 hours	-37	0.75
2-3 hours	-23	2.5
2-3 hours	-42	3.25
2-3 hours	-53	5
2-3 hours	-54	3.5
2-3 hours	-23	1.75
2-3 hours	-8	4
2-3 hours	-35	2.5
2-3 hours	-36	2
2-3 hours	-49	3.25
2-3 hours	-48	3.75
2-3 hours	-29	4
2-3 hours	-16	1.25
2-3 hours	-40	-
2-3 hours	-47	-
2-3 hours	-37	-
2-3 hours	-37	-
2-3 hours	-42	-
2-3 hours	-47	-
2-3 hours	-16	-
2-3 hours	-40	-
2-3 hours	-36	-
2-3 hours	-43	-
2-3 hours	-34	-
3-4 hours	-36	1.45
3-4 hours	-34	1.55
3-4 hours	-44	2.8
3-4 hours	-21	2.45
3-4 hours	-33	2.25
3-4 hours	-26	7.5
3-4 hours	-35	2.5
3-4 hours	-23	3.75
3-4 hours	-22	5
3-4 hours	-26	3.75
3-4 hours	-20	1.25
3-4 hours	-29	1.75
3-4 hours	-15	2
3-4 hours	-29	3.25
3-4 hours	-36	3
3-4 hours	-32
3-4 hours	-20	3.5
3-4 hours	-50	-
3-4 hours	-35	-
3-4 hours	-40	-
3-4 hours	-45	-
3-4 hours	-45	-
3-4 hours	-19	-
3-4 hours	-31	-
3-4 hours	-35	-
3-4 hours	-19	-
3-4 hours	-14	-
3-4 hours	-25	-
3-4 hours	-23	-
4-5 hours	-38	3.2
4-5 hours	-46	2.45
4-5 hours	-26	1.2
4-5 hours	-17	5.75
4-5 hours	-17	2.75
4-5 hours	-38	4.5
4-5 hours	-15	3.75
4-5 hours	-27	3.5
4-5 hours	-26	3.75
4-5 hours	-24	2.5
4-5 hours	-22	2.5
4-5 hours	-15	1.75
4-5 hours	-30	2
4-5 hours	-33	2.5
4-5 hours	-25	2.25
4-5 hours	-28	1.75
4-5 hours	-14	2.25
4-5 hours	-38	-
4-5 hours	-39	-
4-5 hours	-28	-
4-5 hours	-35	-
4-5 hours	-27	-
4-5 hours	-33	-
4-5 hours	-35	-
4-5 hours	-19	-
4-5 hours	-40	-
4-5 hours	-48	-
4-5 hours	-12	-
4-5 hours	-40	-

## Sheet: fig 2 h-i
hippocampus P35				cortex P35				hippocampus P95				hippocampus P95
cond	sphericity	nodesEnding		cond	sphericity	nodesEnding		cond	sphericity	nodesEnding		cond	sphericity	nodesEnding
perfused	0.148633	41		perfused	0.137686	40		perfused	0.112444	71		perfused	0.137686	40
perfused	0.111894	90		perfused	0.102566	82		perfused	0.112082	78		perfused	0.102566	82
perfused	0.104443	104		perfused	0.104824	91		perfused	0.0912565	112		perfused	0.104824	91			t01: 0m
perfused	0.109975	96		perfused	0.133255	39		perfused	0.0812236	145		perfused	0.105301	81			t02: 20m
perfused	0.114705	83		perfused	0.105301	81		perfused	0.0810163	134		perfused	0.104229	96			t03: 1h
perfused	0.13408	47		perfused	0.104229	96		perfused	0.0767283	181		perfused	0.115365	56			t04: 2h
perfused	0.12526	59		perfused	0.115365	56		perfused	0.0953974	108		perfused	0.0991387	104			t05: 5h
perfused	0.203127	16		perfused	0.0991387	104		perfused	0.0805255	157		perfused	0.0902426	91
perfused	0.201044	24		perfused	0.0902426	91		perfused	0.120789	55		perfused	0.096121	108
perfused	0.105747	114		perfused	0.096121	108		perfused	0.0947619	92		perfused	0.0926898	98
perfused	0.186446	27		perfused	0.0926898	98		perfused	0.0901334	112		perfused	0.0953217	85
perfused	0.108345	103		perfused	0.0953217	85		perfused	0.0916051	84		perfused	0.0864287	125
perfused	0.1026	95		perfused	0.0864287	125		perfused	0.0928665	102		perfused	0.120625	54
perfused	0.109492	88		perfused	0.120625	54		perfused	0.0821445	149		perfused	0.0820467	115
perfused	0.107783	100		perfused	0.0820467	115		perfused	0.0846188	131		perfused	0.0811625	149
perfused	0.0917619	146		perfused	0.0811625	149		perfused	0.180571	30		perfused	0.110701	62
perfused	0.121813	74		perfused	0.110701	62		perfused	0.147718	44		perfused	0.105935	81
perfused	0.191763	25		perfused	0.105935	81		perfused	0.0864675	172		perfused	0.183892	20
perfused	0.115326	77		perfused	0.183892	20		perfused	0.137062	51		perfused	0.0923977	95
perfused	0.117307	77		perfused	0.0923977	95		perfused	0.142748	38		perfused	0.112855	59
perfused	0.0849574	177		perfused	0.112855	59		perfused	0.126008	51		perfused	0.15786	33
perfused	0.11655	80		perfused	0.15786	33		perfused	0.0900025	115		perfused	0.0891737	129
perfused	0.0982362	117		perfused	0.0891737	129		perfused	0.0736902	204		perfused	0.100296	87
perfused	0.1107	91		perfused	0.100296	87		perfused	0.0739185	215		perfused	0.164642	26
perfused	0.141589	52		perfused	0.164642	26		perfused	0.134717	48		perfused	0.097068	97
perfused	0.0986301	93		perfused	0.097068	97		perfused	0.0974789	70		perfused	0.0974334	108
perfused	0.0743117	184		perfused	0.0974334	108		perfused	0.0934772	97		perfused	0.117358	70
perfused	0.0886772	124		perfused	0.117358	70		perfused	0.0716537	197		perfused	0.0820008	154
perfused	0.15111	29		perfused	0.0820008	154		perfused	0.0761826	180		perfused	0.111275	70
perfused	0.0747266	161		perfused	0.111275	70		perfused	0.0679161	229		perfused	0.0889301	134
perfused	0.0745268	184		perfused	0.0889301	134		perfused	0.0834372	117		perfused	0.0965099	93
perfused	0.0719561	250		perfused	0.0965099	93		perfused	0.10476	68		perfused	0.115742	75
perfused	0.0934556	101		perfused	0.115742	75		perfused	0.0800552	144		perfused	0.089173	125
perfused	0.108045	65		perfused	0.089173	125		perfused	0.0856436	138		perfused	0.0871573	119
t01	0.171453	33		perfused	0.0871573	119		t01	0.155308	49		perfused	0.100377	88
t01	0.159132	41		perfused	0.100377	88		t01	0.197702	33		perfused	0.0917731	103
t01	0.171979	31		perfused	0.0917731	103		t01	0.109492	99		perfused	0.0832226	129
t01	0.149354	44		perfused	0.0832226	129		t01	0.111989	112		perfused	0.0875139	92
t01	0.15261	43		perfused	0.0875139	92		t01	0.105688	106		perfused	0.0813547	138
t01	0.173956	32		perfused	0.0813547	138		t01	0.129189	89		perfused	0.085172	126
t01	0.168815	32		perfused	0.085172	126		t01	0.120758	91		perfused	0.0836008	124
t01	0.140782	59		perfused	0.0836008	124		t01	0.168763	39		perfused	0.0814638	131
t01	0.178919	28		perfused	0.0814638	131		t01	0.132648	64		perfused	0.0863432	120
t01	0.16038	34		perfused	0.0863432	120		t01	0.159855	37		perfused	0.089556	113
t01	0.124094	84		perfused	0.089556	113		t01	0.184744	29		perfused	0.0940133	95
t01	0.152989	38		perfused	0.0940133	95		t01	0.154414	42		perfused	0.120121	53
t01	0.149875	50		perfused	0.120121	53		t01	0.154586	50		perfused	0.0931987	102
t01	0.144592	35		perfused	0.0931987	102		t01	0.115297	83		perfused	0.0900214	126
t01	0.179469	29		perfused	0.0900214	126		t01	0.0987602	123		t01	0.145959	56
t01	0.116481	84		t01	0.140262	59		t01	0.103976	109		t01	0.132962	82
t01	0.120474	64		t01	0.143264	49		t01	0.100481	126		t01	0.109576	101
t01	0.131354	65		t01	0.158185	35		t01	0.0904673	138		t01	0.179409	31
t01	0.138609	53		t01	0.162956	41		t01	0.122158	59		t01	0.12817	71
t01	0.154524	36		t01	0.121773	68		t01	0.105879	79		t01	0.140033	57
t01	0.14598	45		t01	0.134749	52		t01	0.121449	77		t01	0.148437	54
t01	0.140228	49		t01	0.126956	55		t01	0.102455	91		t01	0.14865	46
t01	0.137492	49		t01	0.113692	82		t01	0.0832339	127		t01	0.200555	14
t01	0.16336	29		t01	0.128915	71		t01	0.0842296	136		t01	0.19731	21
t01	0.129489	56		t01	0.117398	82		t01	0.153833	40		t01	0.141001	60
t01	0.124607	66		t01	0.11852	76		t01	0.110978	111		t01	0.162735	39
t01	0.156581	39		t01	0.110483	89		t01	0.181489	36		t01	0.276367	12
t01	0.126444	74		t01	0.17435	33		t01	0.128195	67		t01	0.128346	60
t01	0.133557	51		t01	0.10316	126		t01	0.143838	53		t01	0.145023	52
t01	0.131586	59		t01	0.121423	73		t01	0.112279	89		t01	0.153477	46
t01	0.124826	65		t01	0.135218	49		t01	0.117306	72		t01	0.139363	58
t01	0.111318	91		t01	0.147751	44		t01	0.141547	38		t01	0.129448	56
t01	0.105865	104		t01	0.104636	105		t01	0.112532	90		t01	0.143289	59
t01	0.121775	63		t01	0.112221	104		t01	0.110142	85		t01	0.121766	67
t01	0.0932051	169		t01	0.138501	55		t01	0.115267	78		t01	0.14857	43
t01	0.134308	68		t01	0.11453	82		t01	0.138013	53		t01	0.130471	67
t01	0.155721	46		t01	0.172153	37		t01	0.125941	71		t01	0.143239	49
t01	0.141942	47		t01	0.172003	43		t01	0.132237	64		t01	0.126227	63
t01	0.117198	74		t01	0.168864	35		t01	0.130403	53		t01	0.138312	53
t01	0.139365	59		t01	0.129796	74		t01	0.118687	68		t01	0.145979	49
t01	0.130618	58		t01	0.181541	30		t01	0.116001	73		t01	0.170268	31
t01	0.114848	84		t01	0.112072	95		t02	0.134874	64		t01	0.179312	27
t01	0.153057	44		t01	0.120225	81		t02	0.159394	34		t01	0.163244	37
t01	0.136156	57		t01	0.155824	50		t02	0.13249	67		t01	0.23569	26
t01	0.102118	103		t01	0.121354	90		t02	0.12928	63		t01	0.173301	30
t01	0.107724	103		t01	0.138186	65		t02	0.113909	100		t01	0.171192	34
t01	0.120196	67		t01	0.188755	36		t02	0.131987	56		t01	0.151313	38
t01	0.113484	73		t01	0.116554	92		t02	0.105048	110		t01	0.16801	33
t01	0.119483	69		t01	0.120096	96		t02	0.117961	75		t01	0.174052	36
t01	0.166373	35		t01	0.141906	53		t02	0.122452	71		t01	0.18686	27
t01	0.105423	104		t01	0.204295	29		t02	0.0992235	122		t01	0.135805	62
t01	0.175375	29		t01	0.143366	45		t02	0.177611	37		t01	0.116804	79
t01	0.120524	65		t01	0.155297	38		t02	0.168901	33		t01	0.133964	55
t01	0.116979	83		t01	0.222607	22		t02	0.154758	35		t01	0.210178	21
t01	0.106175	103		t01	0.161679	46		t02	0.128823	75		t01	0.13439	64
t01	0.130993	63		t01	0.156179	38		t02	0.135044	62		t01	0.136834	45
t01	0.130847	56		t01	0.157501	25		t02	0.20566	25		t01	0.157738	46
t01	0.127768	65		t01	0.159958	43		t02	0.138383	59		t02	0.185629	23
t01	0.105939	89		t01	0.146649	48		t02	0.12825	70		t02	0.176749	28
t01	0.111451	92		t01	0.139347	55		t02	0.111987	77		t02	0.159204	34
t01	0.256759	13		t01	0.286305	10		t02	0.125092	67		t02	0.168797	33
t01	0.17676	30		t01	0.113131	101		t02	0.158795	38		t02	0.185837	22
t01	0.258875	12		t01	0.130754	63		t02	0.126504	51		t02	0.157511	35
t01	0.262686	9		t01	0.130076	69		t02	0.190225	22		t02	0.159478	27
t01	0.203251	18		t01	0.19934	18		t02	0.16385	40		t02	0.148753	36
t01	0.162617	35		t01	0.181473	30		t02	0.155436	41		t02	0.153478	36
t01	0.225462	16		t01	0.153654	39		t02	0.148342	45		t02	0.194694	23
t01	0.240216	12		t01	0.12476	69		t02	0.10671	79		t02	0.145507	40
t01	0.214129	19		t01	0.168819	33		t02	0.141114	28		t02	0.1311	43
t01	0.246717	16		t01	0.24681	14		t02	0.103251	96		t02	0.146962	44
t01	0.266201	7		t01	0.149844	46		t02	0.122489	48		t02	0.180204	33
t01	0.261668	8		t01	0.155233	44		t02	0.146233	37		t02	0.178986	21
t01	0.199332	16		t01	0.115925	87		t02	0.129465	40		t02	0.20186	31
t01	0.218624	12		t01	0.190197	26		t02	0.142474	26		t02	0.143853	44
t01	0.211693	17		t01	0.189746	30		t02	0.117324	47		t02	0.1791	31
t01	0.348548	5		t01	0.165867	44		t02	0.189952	16		t02	0.218169	18
t01	0.342714	5		t01	0.152248	49		t02	0.215009	14		t02	0.165718	35
t01	0.176961	26		t01	0.117711	90		t03	0.232964	19		t02	0.196856	33
t01	0.228403	21		t01	0.155036	45		t03	0.211685	21		t02	0.13708	43
t01	0.135836	47		t01	0.221418	20		t03	0.1532	36		t02	0.1714	34
t01	0.160009	38		t01	0.176672	30		t03	0.149813	37		t02	0.244958	14
t01	0.213967	14		t01	0.251265	12		t03	0.148996	43		t02	0.160808	34
t01	0.118201	58		t01	0.215566	25		t03	0.192347	22		t02	0.138133	48
t01	0.159334	32		t01	0.21734	23		t03	0.144552	40		t02	0.196211	21
t01	0.132169	43		t01	0.165945	30		t03	0.144561	39		t02	0.154271	44
t01	0.124289	53		t01	0.126888	77		t03	0.170555	30		t02	0.171585	21
t01	0.156245	36		t01	0.22303	20		t03	0.127458	61		t02	0.158535	46
t01	0.157658	34		t01	0.303547	14		t03	0.164392	30		t02	0.17309	38
t01	0.105979	81		t01	0.16704	36		t03	0.137617	39		t02	0.163775	33
t01	0.232902	20		t01	0.151862	46		t03	0.160162	28		t02	0.154501	42
t01	0.151327	41		t01	0.147177	61		t03	0.120277	66		t02	0.142262	42
t01	0.175037	25		t01	0.202221	26		t03	0.134939	41		t02	0.160008	36
t01	0.126835	61		t01	0.215171	25		t03	0.214276	15		t02	0.199651	20
t01	0.17727	30		t01	0.160619	38		t03	0.17858	28		t02	0.138889	50
t01	0.150952	41		t01	0.153371	41		t03	0.157108	28		t02	0.1419	37
t01	0.123781	45		t01	0.28973	7		t03	0.190458	19		t02	0.158185	40
t01	0.111066	90		t01	0.185726	32		t03	0.157477	19		t02	0.184701	21
t01	0.128394	40		t01	0.17649	30		t03	0.181954	20		t02	0.15133	27
t01	0.119307	64		t01	0.198558	19		t03	0.136664	35		t02	0.126118	60
t01	0.143159	42		t01	0.210753	19		t03	0.162048	36		t02	0.164192	28
t01	0.102078	85		t01	0.167274	30		t03	0.149989	34		t02	0.154002	29
t01	0.18718	20		t01	0.160547	38		t03	0.130915	56		t02	0.121116	54
t01	0.130474	47		t01	0.140124	56		t03	0.130777	59		t02	0.189608	16
t01	0.113462	63		t01	0.130265	59		t03	0.13063	45		t02	0.135582	36
t01	0.124432	51		t01	0.13909	50		t03	0.124071	39		t02	0.169288	25
t01	0.192795	21		t01	0.236101	14		t03	0.11181	49		t02	0.126961	41
t02	0.189729	27		t01	0.167065	37		t03	0.105171	70		t02	0.16097	21
t02	0.131835	67		t01	0.335123	6		t03	0.115518	46		t02	0.14343	25
t02	0.133063	82		t01	0.176722	35		t03	0.146707	28		t02	0.168922	21
t02	0.131924	59		t01	0.118063	78		t03	0.125466	84		t02	0.153252	27
t02	0.113247	85		t01	0.12091	66		t03	0.140497	69		t02	0.20132	10
t02	0.136052	55		t01	0.138298	49		t03	0.145979	45		t02	0.245546	13
t02	0.120346	86		t01	0.132775	40		t03	0.134467	61		t02	0.213013	14
t02	0.129499	74		t01	0.124064	51		t03	0.123344	67		t03	0.407393	4
t02	0.180569	29		t01	0.11675	61		t03	0.146432	38		t03	0.367057	4
t02	0.119019	89		t01	0.146283	41		t03	0.133225	38		t03	0.194502	15
t02	0.139692	69		t01	0.177084	23		t03	0.112888	62		t03	0.195688	21
t02	0.109489	114		t01	0.176585	26		t03	0.206001	11		t03	0.192161	27
t02	0.146694	39		t01	0.32399	5		t03	0.137504	32		t03	0.216778	18
t02	0.108916	103		t01	0.191342	27		t03	0.135108	37		t03	0.208234	14
t02	0.166471	44		t01	0.181496	29		t03	0.174019	23		t03	0.188481	18
t02	0.120661	58		t01	0.181951	28		t04	0.22059	19		t03	0.167228	25
t02	0.12734	52		t01	0.142612	42		t04	0.166195	30		t03	0.187897	25
t02	0.130968	47		t01	0.168446	34		t04	0.165248	42		t03	0.215399	16
t02	0.152672	39		t01	0.18552	27		t04	0.334606	4		t03	0.167148	33
t02	0.178076	21		t01	0.244531	20		t04	0.121466	78		t03	0.178618	24
t02	0.156755	24		t01	0.253008	9		t04	0.149894	24		t03	0.178915	32
t02	0.168622	21		t01	0.154805	38		t04	0.19311	13		t03	0.193452	22
t02	0.209188	22		t01	0.172312	25		t04	0.144867	31		t03	0.347174	6
t02	0.191545	19		t01	0.177833	24		t04	0.143816	36		t03	0.323594	6
t02	0.161986	40		t01	0.119659	58		t04	0.127958	57		t03	0.25112	14
t02	0.211695	16		t01	0.131692	43		t04	0.189364	19		t03	0.352683	6
t02	0.171854	25		t01	0.158564	34		t04	0.109853	79		t03	0.20075	20
t02	0.148909	34		t01	0.201945	19		t04	0.155723	31		t03	0.257147	8
t02	0.167402	26		t01	0.187958	21		t04	0.126578	60		t03	0.160322	33
t02	0.155819	35		t01	0.278747	10		t04	0.146812	39		t03	0.104607	77
t02	0.150645	45		t01	0.118641	62		t04	0.12472	48		t03	0.104461	82
t02	0.173529	21		t01	0.209287	24		t04	0.126697	49		t03	0.143198	28
t02	0.16186	37		t01	0.167997	43		t04	0.135487	45		t03	0.240953	11
t02	0.172962	21		t01	0.141696	58		t04	0.120388	43		t03	0.12871	48
t02	0.125055	53		t01	0.162482	42		t04	0.156471	25		t03	0.164875	36
t02	0.137103	45		t01	0.146023	56		t04	0.150926	21		t03	0.184005	30
t02	0.133521	49		t01	0.210918	19		t04	0.110148	56		t03	0.136002	57
t02	0.128464	51		t01	0.115866	95		t04	0.162098	22		t03	0.136252	53
t02	0.187948	17		t01	0.119589	82		t04	0.168625	15		t03	0.146751	39
t02	0.148375	31		t01	0.131207	54		t04	0.209773	13		t03	0.210901	14
t02	0.165472	26		t01	0.211294	21		t04	0.180693	23		t03	0.167935	28
t02	0.133418	44		t01	0.167453	37		t04	0.189352	16		t03	0.136684	46
t02	0.167293	27		t01	0.125024	65		t04	0.169279	23		t03	0.16369	23
t02	0.176389	20		t01	0.131784	53		t04	0.209789	14		t03	0.248476	12
t02	0.161661	45		t01	0.219449	19		t04	0.16291	23		t03	0.14742	46
t02	0.168167	35		t01	0.112181	95		t04	0.171476	20		t03	0.138266	41
t02	0.146073	42		t01	0.122147	78		t04	0.341472	3		t03	0.146583	34
t02	0.145972	43		t01	0.184363	32		t04	0.1965	14		t03	0.208293	14
t02	0.16027	39		t01	0.213521	20		t04	0.251866	6		t03	0.181341	33
t02	0.194436	23		t01	0.263442	16		t04	0.148184	24		t04	0.248562	11
t02	0.143937	49		t01	0.153359	41		t04	0.173684	20		t04	0.195565	25
t02	0.226871	21		t01	0.153215	45		t04	0.24507	6		t04	0.170959	24
t02	0.20616	16		t01	0.175329	28		t04	0.192125	13		t04	0.193017	29
t02	0.209699	17		t01	0.130221	62		t04	0.161815	25		t04	0.210184	20
t02	0.164285	49		t01	0.350683	8		t04	0.224604	11		t04	0.149429	38
t02	0.164775	34		t01	0.136807	50		t05	0.140265	41		t04	0.184782	28
t02	0.140309	59		t01	0.160532	41		t05	0.160793	35		t04	0.156807	43
t02	0.136497	53		t01	0.196258	23		t05	0.182099	33		t04	0.145858	49
t02	0.150155	49		t01	0.17387	33		t05	0.163167	28		t04	0.189455	16
t02	0.136538	62		t02	0.161356	47		t05	0.142384	50		t04	0.136467	58
t02	0.132784	55		t02	0.141114	50		t05	0.133626	62		t04	0.157754	30
t02	0.18946	24		t02	0.14005	64		t05	0.140115	40		t04	0.165496	38
t02	0.128327	63		t02	0.216278	21		t05	0.152667	21		t04	0.153029	42
t02	0.149609	41		t02	0.140399	50		t05	0.158582	26		t04	0.165207	36
t02	0.221278	17		t02	0.137915	57		t05	0.108504	84		t04	0.165793	34
t02	0.180039	22		t02	0.148023	59		t05	0.175214	11		t04	0.208706	23
t02	0.156197	29		t02	0.129777	73		t05	0.235124	13		t04	0.180098	25
t02	0.164811	27		t02	0.155596	41		t05	0.1313	46		t04	0.320778	8
t02	0.257689	10		t02	0.136666	67		t05	0.204337	24		t04	0.16543	21
t02	0.254368	13		t02	0.145041	50		t05	0.194464	25		t04	0.197136	18
t02	0.296095	6		t02	0.155896	45		t05	0.187832	23		t04	0.204658	15
t02	0.268604	12		t02	0.131897	72		t05	0.144582	41		t04	0.159327	29
t02	0.185194	22		t02	0.2029	22		t05	0.172564	33		t04	0.18834	26
t02	0.133055	71		t02	0.210089	19		t05	0.193347	16		t04	0.171617	22
t02	0.140404	47		t02	0.178303	42		t05	0.145412	38		t04	0.158073	30
t02	0.116043	78		t02	0.151385	43		t05	0.163501	35		t04	0.139866	38
t02	0.169973	33		t02	0.162946	34		t05	0.172118	23		t04	0.150354	29
t02	0.122019	72		t02	0.185612	22		t05	0.15324	24		t04	0.18224	23
t02	0.110426	105		t02	0.194158	25		t05	0.122061	74		t04	0.147454	33
t02	0.146848	40		t02	0.164882	44		t05	0.141103	48		t04	0.1266	49
t02	0.15271	32		t02	0.186053	25		t05	0.140583	33		t04	0.147135	44
t02	0.174216	25		t02	0.179539	33		t05	0.11684	64		t04	0.178914	11
t02	0.139834	47		t02	0.150484	41		t05	0.17522	33		t04	0.167644	20
t02	0.124277	57		t02	0.14918	45		t05	0.152337	46		t04	0.151351	19
t02	0.183443	25		t02	0.165003	38		t05	0.155954	34		t04	0.155816	20
t02	0.178647	28		t02	0.166786	33		t05	0.234265	13		t04	0.139732	23
t02	0.168506	19		t02	0.165369	40		t05	0.128455	67		t04	0.176832	21
t02	0.210258	17		t02	0.135135	53		t05	0.121492	71		t04	0.373198	7
t02	0.139286	35		t02	0.130311	54		t05	0.155612	37		t04	0.173301	19
t02	0.142936	44		t02	0.154577	31		t05	0.155437	43		t04	0.153894	45
t02	0.136334	39		t02	0.184279	29		t05	0.189004	30		t04	0.163523	25
t02	0.152741	29		t02	0.11836	65		t05	0.178462	26		t04	0.189173	21
t02	0.190176	18		t02	0.12979	49		t05	0.152033	25		t04	0.172233	21
t02	0.139909	35		t02	0.123051	72						t04	0.144054	44
t02	0.129254	45		t02	0.121178	72						t04	0.164633	26
t02	0.132815	71		t02	0.156514	36						t04	0.176579	26
t02	0.156711	33		t02	0.136097	54						t04	0.17723	26
t02	0.13687	37		t02	0.130195	60						t04	0.221014	12
t02	0.140794	51		t02	0.180936	31						t04	0.267727	13
t02	0.114054	79		t02	0.158489	47						t04	0.154414	37
t02	0.122701	56		t02	0.273685	12						t04	0.151421	33
t02	0.12945	59		t02	0.173323	37						t04	0.219574	13
t02	0.177703	31		t02	0.216047	24						t04	0.26146	11
t02	0.13158	46		t02	0.209791	25						t04	0.212202	10
t02	0.121115	62		t02	0.15892	43						t04	0.19893	18
t02	0.106982	75		t02	0.157872	42						t05	0.296772	8
t02	0.108306	69		t02	0.197784	21						t05	0.217451	16
t02	0.110762	67		t02	0.210421	20						t05	0.170599	28
t02	0.133693	47		t02	0.225	17						t05	0.165547	24
t02	0.107224	70		t02	0.172692	26						t05	0.135882	42
t02	0.19316	28		t02	0.232774	14						t05	0.155162	35
t02	0.108842	68		t02	0.21312	18						t05	0.165434	22
t02	0.158821	24		t02	0.194065	22						t05	0.122973	55
t02	0.141231	38		t02	0.166484	28						t05	0.132896	34
t02	0.147278	37		t02	0.239504	11						t05	0.124852	54
t02	0.153087	27		t02	0.22287	14						t05	0.144167	29
t02	0.209764	16		t02	0.343604	6						t05	0.253158	11
t03	0.278892	9		t02	0.322613	11						t05	0.317381	8
t03	0.435572	5		t02	0.124774	87						t05	0.316727	9
t03	0.219882	16		t02	0.13961	49						t05	0.219926	11
t03	0.196092	21		t02	0.130432	79						t05	0.28638	9
t03	0.245437	9		t02	0.123267	77						t05	0.169352	31
t03	0.195604	17		t02	0.141301	49						t05	0.355118	5
t03	0.199236	16		t02	0.134794	56						t05	0.166309	30
t03	0.193268	16		t02	0.138126	49						t05	0.267847	8
t03	0.20526	19		t02	0.143169	56						t05	0.275411	6
t03	0.157713	39		t02	0.126132	62						t05	0.165439	25
t03	0.163594	21		t02	0.123643	64						t05	0.236554	14
t03	0.164395	17		t02	0.138125	54						t05	0.155872	23
t03	0.128858	49		t02	0.150534	36						t05	0.134831	49
t03	0.380406	5		t02	0.134711	55						t05	0.163267	20
t03	0.134813	54		t02	0.128393	54						t05	0.178589	16
t03	0.180135	23		t02	0.139242	50						t05	0.186387	16
t03	0.150675	28		t02	0.173525	24						t05	0.132613	45
t03	0.182045	34		t02	0.223987	7						t05	0.294925	4
t03	0.217555	20		t02	0.285073	11						t05	0.248232	11
t03	0.165651	42		t02	0.219636	16						t05	0.181537	19
t03	0.178265	24		t02	0.310909	11						t05	0.182205	17
t03	0.154471	34		t02	0.262246	10						t05	0.168656	26
t03	0.182501	20		t02	0.239791	10						t05	0.172434	31
t03	0.160736	32		t02	0.279537	7						t05	0.202475	20
t03	0.165598	33		t02	0.158762	44						t05	0.176068	26
t03	0.217832	24		t02	0.160959	40						t05	0.150898	27
t03	0.150481	47		t02	0.198189	21						t05	0.146068	53
t03	0.172154	37		t02	0.194527	40						t05	0.161516	22
t03	0.177147	43		t02	0.206196	23						t05	0.144933	37
t03	0.179991	20		t02	0.334003	8						t05	0.20574	15
t03	0.188207	19		t02	0.208196	29						t05	0.163964	23
t03	0.199475	19		t02	0.146213	47						t05	0.231021	11
t03	0.236445	17		t02	0.232085	14						t05	0.279166	9
t03	0.266714	10		t02	0.232743	14						t05	0.186987	21
t03	0.162277	31		t02	0.161091	35						t05	0.190253	19
t03	0.217013	20		t02	0.31358	9						t05	0.199884	14
t03	0.162466	39		t02	0.205072	16						t05	0.177895	20
t03	0.154999	43		t02	0.2208	22						t05	0.296181	8
t03	0.188646	16		t02	0.194216	25						t05	0.22311	17
t03	0.148495	43		t02	0.202387	23						t05	0.205354	12
t03	0.175087	25		t02	0.18874	18						t05	0.243223	6
t03	0.153875	36		t02	0.221196	15
t03	0.146416	50		t02	0.187132	22
t03	0.177444	17		t02	0.168505	24
t03	0.132312	59		t02	0.146711	38
t03	0.202793	12		t02	0.22192	13
t03	0.142684	42		t02	0.179139	21
t03	0.170955	23		t02	0.219105	16
t03	0.133395	59		t02	0.197609	18
t03	0.1663	29		t02	0.182801	28
t03	0.170547	26		t02	0.117477	70
t03	0.20186	19		t02	0.183571	25
t03	0.187306	28		t02	0.164134	46
t03	0.179421	34		t02	0.190347	27
t03	0.190055	28		t02	0.131473	72
t03	0.197213	20		t02	0.141319	61
t03	0.128558	88		t02	0.13992	59
t03	0.159921	39		t02	0.169402	32
t03	0.173821	30		t02	0.181894	30
t03	0.16418	31		t02	0.156281	34
t03	0.149431	36		t02	0.178255	25
t03	0.186239	19		t02	0.150661	33
t03	0.155381	40		t02	0.131205	62
t03	0.155097	36		t02	0.165971	33
t03	0.125259	60		t02	0.122403	76
t03	0.160132	25		t02	0.151494	36
t03	0.146245	32		t02	0.182446	22
t03	0.145946	36		t02	0.16077	38
t03	0.137643	48		t02	0.189346	21
t03	0.120015	52		t02	0.126165	63
t03	0.140957	31		t02	0.203364	14
t03	0.155108	29		t02	0.144597	47
t03	0.146376	34		t02	0.184512	14
t03	0.140553	33		t02	0.180669	18
t03	0.141336	68		t02	0.130902	47
t03	0.128558	66		t02	0.228552	15
t03	0.121498	81		t02	0.137653	39
t03	0.131526	63		t02	0.318214	9
t03	0.13844	47		t02	0.206975	11
t03	0.11234	78		t02	0.170068	19
t03	0.159714	30		t02	0.22998	15
t03	0.113584	72		t03	0.252186	8
t03	0.102711	78		t03	0.345801	5
t03	0.132303	58		t03	0.34608	7
t03	0.110985	76		t03	0.221048	10
t03	0.136531	41		t03	0.247414	11
t03	0.209528	14		t03	0.232329	10
t03	0.277294	8		t03	0.24084	12
t03	0.209527	13		t03	0.212915	16
t03	0.186993	23		t03	0.22537	14
t03	0.302162	8		t03	0.182673	21
t03	0.226084	11		t03	0.233627	19
t03	0.227652	11		t03	0.192191	18
t03	0.185509	17		t03	0.186543	18
t03	0.208887	20		t03	0.162436	27
t03	0.275305	9		t03	0.194666	24
t03	0.268169	6		t03	0.194762	26
t03	0.178402	19		t03	0.192289	16
t03	0.186275	24		t03	0.219984	24
t03	0.162203	24		t03	0.200946	21
t03	0.153722	27		t03	0.212603	19
t03	0.178363	23		t03	0.217126	19
t03	0.216606	13		t03	0.226668	16
t03	0.16273	26		t03	0.192443	25
t03	0.174513	18		t03	0.207423	21
t03	0.210365	13		t03	0.186773	32
t03	0.182254	25		t03	0.181915	31
t03	0.370695	5		t03	0.235934	16
t03	0.2064	18		t03	0.181899	25
t03	0.338154	4		t03	0.17491	33
t03	0.129718	45		t03	0.180698	28
t03	0.164953	21		t03	0.190467	27
t04	0.138755	45		t03	0.199443	20
t04	0.240035	11		t03	0.19906	26
t04	0.243505	10		t03	0.164977	30
t04	0.175513	22		t03	0.178648	25
t04	0.249542	10		t03	0.208613	29
t04	0.169743	16		t03	0.167962	35
t04	0.185293	23		t03	0.358472	6
t04	0.24467	12		t03	0.283689	8
t04	0.245668	9		t03	0.196335	27
t04	0.211657	9		t03	0.220062	19
t04	0.243125	6		t03	0.233994	15
t04	0.293256	5		t03	0.15872	34
t04	0.354132	9		t03	0.187787	26
t04	0.141508	26		t03	0.283804	7
t04	0.213192	11		t03	0.165831	36
t04	0.213794	17		t03	0.192568	27
t04	0.217358	10		t03	0.210796	20
t04	0.247699	7		t03	0.21923	16
t04	0.227544	10		t03	0.190342	17
t04	0.286834	6		t03	0.216057	20
t04	0.165886	16		t03	0.151016	44
t04	0.210571	14		t03	0.17665	28
t04	0.185046	12		t03	0.284845	8
t04	0.254746	11		t03	0.219654	20
t04	0.274844	9		t03	0.170331	31
t04	0.242633	11		t03	0.23807	16
t04	0.314875	7		t03	0.365262	4
t04	0.243152	14		t03	0.373817	10
t04	0.325868	5		t03	0.157949	41
t04	0.269321	13		t03	0.235704	17
t04	0.220757	14		t03	0.190428	29
t04	0.212853	18		t03	0.17526	28
t04	0.166749	31		t03	0.204921	22
t04	0.268766	10		t03	0.195978	23
t04	0.164921	28		t03	0.154986	45
t04	0.19063	16		t03	0.194321	24
t04	0.16118	33		t03	0.185683	31
t04	0.173807	28		t03	0.186526	24
t04	0.142695	52		t03	0.206901	23
t04	0.160059	34		t03	0.166746	34
t04	0.171012	31		t03	0.162432	43
t04	0.177146	30		t03	0.302477	8
t04	0.206413	14		t03	0.231694	17
t04	0.148756	38		t03	0.189097	24
t04	0.138029	49		t03	0.154269	38
t04	0.149616	44		t03	0.200972	15
t04	0.141686	53		t03	0.254088	11
t04	0.189993	30		t03	0.185914	23
t04	0.150741	43		t03	0.24651	11
t04	0.234258	11		t03	0.250064	12
t04	0.150031	41		t03	0.21726	13
t04	0.303549	5		t03	0.26825	9
t04	0.145747	54		t03	0.262783	8
t04	0.173127	32		t03	0.20546	21
t04	0.17274	29		t03	0.170572	31
t04	0.211086	15		t03	0.185242	24
t04	0.166195	31		t03	0.225814	23
t04	0.209368	14		t03	0.172132	34
t04	0.159297	32		t03	0.186771	29
t04	0.166789	28		t03	0.403976	6
t04	0.169722	29		t03	0.207784	25
t04	0.217748	14		t03	0.255273	10
t04	0.216715	14		t03	0.17802	26
t04	0.169221	23		t03	0.191651	22
t04	0.143302	38		t03	0.146799	45
t04	0.216112	13		t03	0.212248	13
t04	0.156176	24		t03	0.200785	14
t04	0.221324	15		t03	0.32222	5
t04	0.178072	21		t03	0.362987	4
t04	0.205273	11		t03	0.21499	10
t04	0.191788	22		t03	0.285528	5
t04	0.375049	5		t03	0.174581	14
t04	0.375596	2		t03	0.222845	8
t04	0.162851	27		t03	0.404205	3
t04	0.210902	14		t03	0.329885	7
t04	0.314483	5		t03	0.157079	39
t04	0.173753	40		t03	0.213717	17
t04	0.16073	35		t03	0.218572	16
t04	0.129448	53		t03	0.17863	26
t04	0.16637	25		t03	0.226317	15
t04	0.263814	9		t03	0.191104	15
t04	0.189985	21		t03	0.195719	17
t04	0.126982	51		t03	0.17375	19
t04	0.127979	37		t03	0.216494	12
t04	0.13353	32		t03	0.216405	14
t04	0.150505	24		t03	0.167525	21
t04	0.119495	45		t03	0.241487	12
t04	0.226119	9		t03	0.178022	21
t04	0.240602	10		t03	0.285385	5
t04	0.153258	24		t03	0.158734	18
t04	0.144323	19		t03	0.201135	9
t04	0.125972	46		t03	0.277846	7
t04	0.229062	9		t03	0.229273	15
t04	0.246018	8		t03	0.22549	9
t04	0.196898	16		t03	0.200192	13
t04	0.22496	12		t03	0.249736	7
t04	0.141341	48		t04	0.270811	13
t04	0.241715	14		t04	0.210719	25
t04	0.309281	6		t04	0.171227	31
t04	0.153422	33		t04	0.260707	10
t04	0.255329	13		t04	0.174327	31
t04	0.153958	36		t04	0.177396	30
t04	0.167965	20		t04	0.184478	26
t04	0.151149	43		t04	0.17562	29
t04	0.213184	23		t04	0.274516	14
t04	0.20071	16		t04	0.156195	43
t04	0.146894	29		t04	0.203081	18
t04	0.136885	43		t04	0.193005	25
t04	0.212617	11		t04	0.243505	15
t04	0.15166	25		t04	0.159147	36
t04	0.129915	42		t04	0.198069	20
t04	0.115697	70		t04	0.16909	27
t04	0.159046	33		t04	0.163326	35
t04	0.228238	15		t04	0.147007	40
t04	0.252982	9		t04	0.160815	25
t04	0.187249	23		t04	0.212048	17
t04	0.217809	12		t04	0.181944	23
t04	0.171328	23		t04	0.182274	25
t04	0.237504	9		t04	0.25888	13
t04	0.168029	22		t04	0.277323	11
t04	0.14962	27		t04	0.225208	15
t04	0.164902	26		t04	0.208818	17
t04	0.175989	20		t04	0.194174	22
t04	0.175525	23		t04	0.174413	37
t04	0.1402	30		t04	0.139074	52
t04	0.145263	30		t04	0.184454	19
t04	0.132371	40		t04	0.250228	14
t04	0.179957	24		t04	0.141483	54
t04	0.138232	36		t04	0.138781	46
t04	0.212217	11		t04	0.159913	35
t04	0.204205	12		t04	0.12846	62
t04	0.15026	33		t04	0.157705	33
t04	0.13068	39		t04	0.13142	48
t04	0.386304	6		t04	0.145298	39
t05	0.165842	43		t04	0.133837	57
t05	0.169043	37		t04	0.120908	74
t05	0.237	14		t04	0.204684	20
t05	0.175205	26		t04	0.174919	30
t05	0.244275	14		t04	0.168208	28
t05	0.133578	65		t04	0.157322	30
t05	0.154306	35		t04	0.200333	28
t05	0.179708	29		t04	0.185911	23
t05	0.146456	68		t04	0.164444	40
t05	0.124542	71		t04	0.156221	39
t05	0.16493	43		t04	0.180167	26
t05	0.170429	30		t04	0.161374	31
t05	0.167591	20		t04	0.186312	24
t05	0.191765	24		t04	0.208037	18
t05	0.159362	18		t04	0.191282	20
t05	0.16899	28		t04	0.180525	25
t05	0.17203	29		t04	0.175672	28
t05	0.162025	29		t04	0.239909	13
t05	0.153317	14		t04	0.179369	22
t05	0.242669	8		t04	0.185326	23
t05	0.389165	3		t04	0.201327	16
t05	0.243175	8		t04	0.185065	18
t05	0.250589	8		t04	0.168871	25
t05	0.276648	5		t04	0.225017	8
t05	0.163306	40		t04	0.177895	28
t05	0.15518	49		t04	0.236128	13
t05	0.163314	49		t04	0.224583	12
t05	0.178406	45		t04	0.204093	20
t05	0.158834	41		t04	0.243389	15
t05	0.142044	42		t04	0.289222	8
t05	0.163389	33		t04	0.220556	11
t05	0.182352	28		t04	0.178892	28
t05	0.168011	30		t04	0.216642	13
t05	0.183543	22		t04	0.165805	36
t05	0.144342	29		t04	0.18973	23
t05	0.161941	22		t04	0.22849	18
t05	0.258676	13		t04	0.138048	32
t05	0.187546	15		t04	0.219277	17
t05	0.210746	10		t04	0.155741	34
t05	0.193527	11		t04	0.195007	23
t05	0.149158	35		t04	0.269147	11
t05	0.227618	10		t04	0.161525	33
t05	0.239429	8		t04	0.149886	29
t05	0.249203	10		t04	0.333792	4
t05	0.261193	9		t04	0.242707	10
t05	0.171987	43		t04	0.177142	14
t05	0.165268	37		t04	0.176716	15
t05	0.196752	25		t04	0.226714	14
t05	0.162199	55		t04	0.326235	4
t05	0.148049	63		t04	0.212574	6
t05	0.140687	49		t04	0.225651	16
t05	0.166942	35		t04	0.240093	11
t05	0.173086	49		t04	0.300269	3
t05	0.150657	80		t04	0.295513	6
t05	0.168992	44		t04	0.248215	9
t05	0.125453	82		t04	0.309694	9
t05	0.153553	68		t04	0.216777	15
t05	0.15713	29		t04	0.184034	24
t05	0.137481	53		t04	0.155245	34
t05	0.132922	62		t04	0.190651	14
t05	0.136195	93		t04	0.171584	26
t05	0.151673	51		t04	0.182915	25
t05	0.1748	30		t04	0.205277	17
t05	0.185707	60		t04	0.264552	6
t05	0.149398	84		t04	0.220809	16
t05	0.181855	49		t04	0.341811	5
t05	0.140466	71		t04	0.326245	5
t05	0.185412	57		t04	0.245826	14
t05	0.153357	50		t04	0.1938	26
t05	0.153401	68		t04	0.252797	9
t05	0.13369	81		t04	0.183918	22
t05	0.143409	72		t04	0.166426	34
t05	0.124508	68		t04	0.210283	19
t05	0.13847	64		t04	0.306333	8
t05	0.152151	47		t04	0.152829	34
t05	0.163753	33		t04	0.318809	7
t05	0.123847	60		t04	0.200246	18
t05	0.160223	32		t04	0.182912	19
t05	0.209666	18		t04	0.12357	46
t05	0.187137	21		t04	0.179937	9
t05	0.28495	8		t04	0.151567	23
t05	0.332527	5		t04	0.144288	39
t05	0.198295	12		t04	0.174812	18
t05	0.193461	19		t04	0.192662	16
t05	0.266313	10		t04	0.13269	38
t05	0.181146	21		t04	0.174472	25
t05	0.220665	11		t04	0.303375	7
t05	0.19895	18		t05	0.207534	18
t05	0.175698	21		t05	0.187632	35
t05	0.172118	19		t05	0.190524	23
t05	0.216943	8		t05	0.268094	12
t05	0.121967	71		t05	0.175216	28
t05	0.151854	19		t05	0.184287	31
t05	0.216214	9		t05	0.190169	20
t05	0.185441	11		t05	0.201387	19
t05	0.134461	46		t05	0.220548	16
t05	0.125528	48		t05	0.165223	45
t05	0.37916	5		t05	0.162067	39
t05	0.19466	30		t05	0.169829	25
t05	0.282595	6		t05	0.178748	29
t05	0.180427	24		t05	0.163508	28
t05	0.228181	17		t05	0.175111	26
t05	0.19713	12		t05	0.153602	35
t05	0.189009	21		t05	0.181274	22
t05	0.183026	20		t05	0.158175	45
t05	0.173664	22		t05	0.154185	29
t05	0.214788	9		t05	0.199449	14
t05	0.130978	57		t05	0.232785	8
t05	0.144615	28		t05	0.222123	11
t05	0.164597	14		t05	0.218459	11
t05	0.165002	13		t05	0.202986	23
t05	0.203077	9		t05	0.197602	14
t05	0.19905	11		t05	0.212944	11
t05	0.113233	59		t05	0.25981	9
t05	0.16895	14		t05	0.177852	25
				t05	0.230407	12
				t05	0.23913	7
				t05	0.224735	17
				t05	0.271032	10
				t05	0.2067	16
				t05	0.185018	31
				t05	0.204336	21
				t05	0.173025	28
				t05	0.194187	27
				t05	0.193929	26
				t05	0.223358	9
				t05	0.19486	17
				t05	0.226151	15
				t05	0.188626	26
				t05	0.185284	35
				t05	0.203494	23
				t05	0.237437	6
				t05	0.232885	13
				t05	0.202591	28
				t05	0.301572	8
				t05	0.194093	21
				t05	0.297759	7
				t05	0.208133	17
				t05	0.181246	23
				t05	0.289358	10
				t05	0.192863	20
				t05	0.179419	28
				t05	0.263202	9
				t05	0.145745	44
				t05	0.228205	15
				t05	0.169953	29
				t05	0.183494	23
				t05	0.169576	32
				t05	0.235272	14
				t05	0.149878	43
				t05	0.196744	23
				t05	0.204511	18
				t05	0.177324	29
				t05	0.175482	24
				t05	0.175573	23
				t05	0.256998	14
				t05	0.296445	9
				t05	0.229031	15
				t05	0.235688	12
				t05	0.184539	22
				t05	0.303399	5
				t05	0.178625	34
				t05	0.168771	25
				t05	0.224918	16
				t05	0.229628	14
				t05	0.185852	28
				t05	0.238713	10
				t05	0.215663	19
				t05	0.155288	37
				t05	0.160892	38
				t05	0.176075	31
				t05	0.196322	33
				t05	0.259771	13
				t05	0.204916	21
				t05	0.221952	11
				t05	0.235475	9
				t05	0.172874	31
				t05	0.236322	9
				t05	0.17672	24
				t05	0.179518	16
				t05	0.30039	6
				t05	0.262113	10
				t05	0.297752	7
				t05	0.318477	8
				t05	0.162979	46
				t05	0.185251	29
				t05	0.184959	32
				t05	0.174401	25
				t05	0.253349	16
				t05	0.17974	27
				t05	0.191977	23
				t05	0.229277	16
				t05	0.194977	23
				t05	0.171724	21
				t05	0.220401	16
				t05	0.299035	7
				t05	0.315288	6
				t05	0.228459	10
				t05	0.192482	19
				t05	0.167683	19
				t05	0.245325	10
				t05	0.20646	18
				t05	0.36709	5
				t05	0.338351	7
				t05	0.289011	11
				t05	0.231822	8
				t05	0.249627	15
				t05	0.223747	11
				t05	0.175629	53
				t05	0.186591	29
				t05	0.162574	56
				t05	0.178546	30
				t05	0.188007	28
				t05	0.153138	49
				t05	0.143669	20
				t05	0.144506	44
				t05	0.205133	12
				t05	0.149271	40
				t05	0.135444	60
				t05	0.161883	27
				t05	0.207752	11
				t05	0.160572	39
				t05	0.181492	26
				t05	0.425773	4
				t05	0.33865	6
				t05	0.298938	11
				t05	0.218752	21
				t05	0.232478	10
				t05	0.264514	14
				t05	0.241414	7
				t05	0.177699	42
				t05	0.120735	111
				t05	0.220125	18
				t05	0.16158	35
				t05	0.150193	47
				t05	0.169135	31
				t05	0.159774	28
				t05	0.139467	49
				t05	0.149774	34
				t05	0.125093	82
				t05	0.133334	56
				t05	0.188144	22
				t05	0.14377	43
				t05	0.147693	48
				t05	0.169229	31
				t05	0.16534	34
				t05	0.138421	49

## Sheet: fig 2 j 
ctrl vs P2Y12 KO					ctrl vs. CX3CR1 KO
time	sphericity	nodesEnding			time	sphericity	nodesEnding
t01	0.157969	35			t01	0.190064	28
t01	0.110275	80			t01	0.18427	21
t01	0.136938	59			t01	0.136271	52					t01: 0m
t01	0.127662	58			t01	0.13157	62					t02: 20m
t01	0.141382	54			t01	0.17352	33					t03: 1h
t01	0.112611	82			t01	0.185251	25					t04: 2h
t01	0.113965	90			t01	0.183933	34					t05: 5h
t01	0.126589	75			t01	0.209849	28
t01	0.127503	62			t01	0.146955	47
t01	0.109992	83			t01	0.160854	37
t01	0.121308	81			t01	0.214002	21
t01	0.122104	63			t01	0.188509	28
t01	0.131457	58			t01	0.122904	68
t01	0.11762	76			t01	0.140014	48
t01	0.129177	53			t01	0.134705	51
t01	0.139256	59			t01	0.18531	20
t01	0.125324	61			t01	0.135942	62
t01	0.11859	55			t01	0.118749	74
t01	0.122367	91			t01	0.143528	46
t01	0.1249	70			t01	0.130487	60
t01	0.130742	63			t01	0.124567	61
t01	0.115068	73			t01	0.108226	81
t01	0.13665	51			t01	0.135783	50
t01	0.140291	48			t01	0.13362	54
t01	0.139223	41			t01	0.13403	46
t01	0.126664	72			t01	0.125886	66
t01	0.148739	42			t01	0.134951	56
t01	0.136479	52			t01	0.11876	60
t01	0.201731	18			t01	0.104755	105
t01	0.142061	45			t01	0.108366	91
t01	0.187975	21			t01	0.121632	80
t01	0.13901	50			t01	0.10377	106
t01	0.12249	69			t01	0.133988	61
t01	0.142726	44			t01	0.100402	112
t04	0.219811	14			t01	0.115031	64
t04	0.260981	12			t01	0.106167	105
t04	0.22956	14			t01	0.129448	73
t04	0.24719	9			t01	0.101472	87
t04	0.156601	39			t01	0.121632	69
t04	0.213359	17			t01	0.100419	107
t04	0.25024	13			t01	0.100674	118
t04	0.198134	16			t01	0.135728	56
t04	0.174691	21			t01	0.111999	82
t04	0.177925	24			t01	0.141979	50
t04	0.220188	15			t01	0.138209	47
t04	0.220623	15			t01	0.139564	41
t04	0.20343	27			t01	0.162162	35
t04	0.230654	17			t01	0.129532	73
t04	0.216376	19			t01	0.12288	68
t04	0.204265	19			t01	0.117344	82
t04	0.225024	21			t01	0.128393	68
t04	0.251963	16			t01	0.142982	50
t04	0.235533	18			t01	0.121001	66
t04	0.203173	25			t01	0.136043	51
t04	0.254146	16			t01	0.141918	48
t04	0.216181	25			t01	0.111266	76
t04	0.166121	34			t01	0.14912	46
t04	0.181146	30			t01	0.138794	53
t04	0.26271	13			t01	0.117914	66
t04	0.242912	15			t01	0.12331	75
t04	0.188834	23			t01	0.139105	61
t04	0.165444	26			t01	0.156922	32
t04	0.156334	42			t01	0.126695	73
t04	0.192741	21			t01	0.170354	33
t04	0.219345	18			t01	0.196703	21
t04	0.304505	10			t01	0.177281	41
t04	0.195465	21			t01	0.138317	52
t04	0.194678	21			t01	0.131513	60
t04	0.435675	3			t01	0.153545	53
t04	0.226364	17			t01	0.153297	52
t05	0.352583	3			t01	0.199163	22
t05	0.398256	3			t01	0.168172	39
t05	0.238571	10			t01	0.153074	55
t05	0.259934	8			t01	0.185161	19
t05	0.239131	8			t01	0.152641	56
t05	0.360188	7			t01	0.204355	27
t05	0.16114	36			t01	0.174087	28
t05	0.21956	16			t01	0.166096	39
t05	0.278258	9			t01	0.153762	42
t05	0.226704	13			t01	0.154762	60
t05	0.169041	31			t01	0.158935	47
t05	0.314267	6			t01	0.167007	38
t05	0.210232	13			t01	0.153659	51
t05	0.269763	7			t01	0.150372	41
t05	0.169559	37			t01	0.170557	37
t05	0.240187	17			t01	0.195435	36
t05	0.210601	22			t01	0.143458	55
t05	0.198057	23			t01	0.173543	35
t05	0.242652	14			t01	0.169047	27
t05	0.227063	16			t01	0.16748	43
t05	0.285725	15			t01	0.150238	58
t05	0.301669	13			t01	0.242105	23
t05	0.188803	24			t01	0.167639	41
t05	0.300846	9			t01	0.199905	18
t05	0.26989	9			t01	0.146551	58
t05	0.243656	12			t01	0.171908	39
t05	0.213124	19			t01	0.148212	47
t05	0.190648	24			t01	0.181731	39
t05	0.186008	20			t01	0.176731	38
t05	0.307332	12			t01	0.162088	49
t05	0.237311	19			t01	0.188711	27
t05	0.254283	14			t01	0.185377	31
t05	0.2284	13			t01	0.20931	23
t05	0.391879	5			t01	0.185333	36
t05	0.29321	7			t01	0.173805	48
t05	0.249772	17			t04	0.223183	14
t05	0.285072	5			t04	0.28484	8
t05	0.235779	19			t04	0.268774	9
t05	0.264826	13			t04	0.177779	40
t05	0.314751	6			t04	0.188474	24
t05	0.305671	13			t04	0.162427	32
t05	0.391332	2			t04	0.196947	14
t05	0.305275	3			t04	0.212987	17
t05	0.300624	5			t04	0.147627	49
t05	0.249503	7			t04	0.217889	17
t01	0.15207	42			t04	0.202737	22
t01	0.139292	46			t04	0.202852	23
t01	0.140224	48			t04	0.200048	22
t01	0.150055	39			t04	0.17236	36
t01	0.155271	37			t04	0.195469	26
t01	0.124091	68			t04	0.183068	16
t01	0.129351	61			t04	0.180126	17
t01	0.120967	78			t04	0.201101	15
t01	0.144802	48			t04	0.177506	34
t01	0.137095	50			t04	0.247881	18
t01	0.129934	58			t04	0.345936	7
t01	0.137333	53			t04	0.268561	11
t01	0.145597	37			t04	0.252144	6
t01	0.146603	56			t04	0.214642	21
t01	0.14075	53			t04	0.188395	28
t01	0.131701	65			t04	0.188578	28
t01	0.149203	46			t04	0.124465	56
t01	0.129096	55			t04	0.242027	15
t01	0.137494	50			t04	0.134491	41
t01	0.18958	21			t04	0.159439	38
t01	0.176494	35			t04	0.271588	7
t01	0.144262	48			t04	0.133215	45
t01	0.167377	42			t04	0.215894	12
t01	0.136678	62			t04	0.230073	10
t01	0.157708	38			t04	0.251649	14
t01	0.155319	42			t04	0.302813	7
t01	0.155436	39			t04	0.250066	7
t01	0.172814	33			t04	0.2283	12
t01	0.138164	56			t04	0.189721	15
t01	0.199342	24			t04	0.1809	20
t01	0.149387	51			t04	0.173058	22
t01	0.160128	32			t04	0.158483	37
t01	0.164749	37			t04	0.185914	23
t04	0.277454	6			t04	0.193041	18
t04	0.310593	11			t04	0.170669	27
t04	0.191084	15			t04	0.185458	21
t04	0.21379	20			t04	0.34245	9
t04	0.167514	28			t04	0.164549	35
t04	0.218736	15			t04	0.15035	46
t04	0.27002	8			t04	0.15593	38
t04	0.223351	14			t04	0.18219	29
t04	0.230665	15			t04	0.188394	26
t04	0.35261	4			t04	0.206117	23
t04	0.198736	15			t04	0.190229	20
t04	0.180793	22			t04	0.171138	32
t04	0.214115	18			t04	0.214862	23
t04	0.20377	21			t04	0.15237	36
t04	0.275025	7			t04	0.15304	34
t04	0.290816	8			t04	0.177241	19
t04	0.234502	11			t04	0.140607	35
t04	0.172196	23			t04	0.196994	17
t04	0.305413	12			t04	0.239785	12
t04	0.238372	9			t04	0.180314	25
t04	0.232654	16			t04	0.219832	25
t04	0.199545	25			t04	0.339	4
t04	0.296563	12			t04	0.209859	11
t04	0.221336	19			t04	0.29984	4
t04	0.20235	23			t04	0.170978	24
t04	0.221212	21			t04	0.184886	26
t04	0.244207	15			t04	0.220915	15
t04	0.221953	25			t04	0.204171	27
t05	0.347377	5			t04	0.219509	11
t05	0.348149	4			t04	0.212275	15
t05	0.355104	7			t04	0.290767	9
t05	0.3084	3			t04	0.170688	23
t05	0.232266	15			t04	0.176492	24
t05	0.281119	7			t04	0.263645	10
t05	0.17121	28			t04	0.219206	10
t05	0.225519	10			t04	0.159268	31
t05	0.21565	14			t04	0.19026	13
t05	0.249283	12			t04	0.259014	10
t05	0.282825	10			t04	0.175101	25
t05	0.240541	13			t04	0.175859	30
t05	0.172705	37			t04	0.296826	7
t05	0.287991	13			t04	0.149191	46
t05	0.259517	12			t04	0.180069	19
t05	0.248305	14			t04	0.257627	10
t05	0.27193	13			t04	0.132702	64
t05	0.220089	19			t04	0.18016	17
t05	0.240208	13			t04	0.123389	56
t05	0.315072	15			t04	0.130877	67
t05	0.236254	18			t04	0.182639	28
t05	0.25884	10			t05	0.217448	8
t05	0.215482	16			t05	0.307065	8
t05	0.24874	18			t05	0.258435	4
t05	0.170236	25			t05	0.410431	5
t05	0.287829	8			t05	0.308761	5
t05	0.234914	18			t05	0.325319	5
t05	0.229667	15			t05	0.356378	7
t05	0.326792	7			t05	0.270727	8
t05	0.327734	7			t05	0.465296	2
t05	0.268775	8			t05	0.240946	8
t05	0.20312	21			t05	0.186778	18
t05	0.218873	19			t05	0.309249	6
t01	0.182391	24			t05	0.229973	12
t01	0.217881	14			t05	0.17869	29
t01	0.133444	68			t05	0.150014	45
t01	0.139344	58			t05	0.148954	33
t01	0.134548	49			t05	0.150442	37
t01	0.124572	59			t05	0.151837	42
t01	0.129897	72			t05	0.225158	17
t01	0.137733	67			t05	0.167893	25
t01	0.13604	62			t05	0.187455	26
t01	0.149478	47			t05	0.175062	24
t01	0.133077	64			t05	0.156187	50
t01	0.208929	17			t05	0.166449	30
t01	0.150843	50			t05	0.206277	22
t01	0.146218	36			t05	0.162475	38
t01	0.190627	30			t05	0.205498	14
t01	0.125916	66			t05	0.180463	12
t01	0.150132	47			t05	0.211788	20
t01	0.141048	51			t05	0.376606	2
t01	0.203035	23			t05	0.310352	6
t01	0.20815	24			t05	0.236191	16
t01	0.21485	19			t05	0.28701	11
t01	0.22729	14			t05	0.244068	9
t01	0.223716	21			t05	0.233407	11
t01	0.231233	16			t05	0.271415	7
t01	0.253291	18			t05	0.19192	15
t01	0.171938	39			t05	0.207497	26
t01	0.162279	44			t05	0.179272	39
t01	0.234256	12			t05	0.230823	8
t01	0.154566	43			t05	0.179513	28
t01	0.224852	19			t05	0.182759	23
t01	0.282678	10			t05	0.22022	23
t01	0.278061	11			t05	0.235459	19
t04	0.312861	8			t05	0.170691	31
t04	0.276967	7			t05	0.151868	29
t04	0.179317	19			t05	0.280404	10
t04	0.27601	10			t05	0.150407	36
t04	0.306098	9			t05	0.200709	21
t04	0.21919	18			t05	0.257081	12
t04	0.408384	4			t05	0.140779	44
t04	0.257442	6			t05	0.269835	4
t04	0.354006	3			t05	0.203712	13
t04	0.250234	17			t05	0.138924	44
t04	0.296758	13			t05	0.1791	13
t04	0.246675	13			t05	0.190172	18
t04	0.190349	23			t05	0.105004	70
t04	0.217219	17			t05	0.287947	8
t04	0.270735	10			t05	0.213536	23
t04	0.190443	25			t05	0.257408	10
t04	0.222028	20			t05	0.302926	5
t04	0.243111	15			t05	0.212384	16
t04	0.243025	11			t05	0.163584	33
t04	0.239763	13			t05	0.191217	12
t04	0.296244	5			t05	0.217628	14
t04	0.279508	12			t05	0.230005	10
t04	0.246935	16			t05	0.205064	18
t04	0.26355	16			t05	0.210562	12
t04	0.355475	2			t05	0.171153	31
t04	0.354033	5			t05	0.306098	12
t04	0.25373	11			t05	0.203334	21
t04	0.293405	10			t05	0.175173	38
t04	0.22165	12			t05	0.279624	13
t04	0.404159	4			t05	0.223472	19
t04	0.327441	6			t05	0.193712	25
t04	0.367528	6			t05	0.132589	70
t04	0.321577	13			t05	0.214826	20
t04	0.340965	4			t05	0.213349	14
t05	0.221305	11			t05	0.213273	24
t05	0.395181	6			t05	0.365168	6
t05	0.373209	3			t05	0.170836	24
t05	0.274736	9			t05	0.26307	9
t05	0.176829	20			t01	0.277437	12
t05	0.226653	13			t01	0.13774	63
t05	0.259383	20			t01	0.146775	42
t05	0.26583	11			t01	0.128147	66
t05	0.258205	12			t01	0.132094	54
t05	0.241746	6			t01	0.263977	14
t05	0.27376	12			t01	0.141191	47
t05	0.264419	8			t01	0.122962	53
t05	0.214801	13			t01	0.176517	35
t05	0.321197	10			t01	0.116501	80
t05	0.206993	20			t01	0.16843	39
t05	0.32456	8			t01	0.160281	49
t05	0.308544	7			t01	0.129776	51
t05	0.359032	7			t01	0.152604	41
t05	0.236558	19			t01	0.125945	68
t05	0.217917	17			t01	0.135406	61
t05	0.318719	9			t01	0.131581	50
t05	0.192525	18			t01	0.103257	108
t05	0.249743	11			t01	0.134725	51
t05	0.187005	20			t01	0.107518	97
t05	0.30375	11			t01	0.112029	79
t05	0.293877	8			t01	0.114525	65
t05	0.378147	7			t01	0.138619	44
t01	0.239771	13			t01	0.215303	22
t01	0.171608	39			t01	0.223036	13
t01	0.183141	13			t01	0.110187	87
t01	0.251175	18			t01	0.106032	88
t01	0.199504	22			t01	0.133474	51
t01	0.298977	12			t01	0.132651	59
t01	0.187612	28			t01	0.144447	42
t01	0.232009	20			t01	0.123104	67
t01	0.210199	23			t01	0.100555	105
t01	0.194626	29			t01	0.126772	58
t01	0.179838	37			t01	0.159564	22
t01	0.22649	23			t01	0.118465	65
t01	0.200556	27			t01	0.104878	111
t01	0.17837	34			t01	0.105575	82
t01	0.198981	31			t01	0.135733	51
t01	0.206394	24			t01	0.109323	85
t01	0.184863	28			t01	0.102628	82
t01	0.225603	22			t01	0.148051	44
t01	0.186054	35			t01	0.115728	78
t01	0.217444	30			t01	0.0963953	94
t01	0.238834	23			t01	0.123156	62
t01	0.197181	31			t01	0.12669	56
t01	0.201416	30			t01	0.111899	82
t01	0.196456	24			t01	0.111964	63
t01	0.167674	39			t01	0.0997873	95
t01	0.172112	42			t01	0.246697	7
t01	0.171053	49			t01	0.184276	29
t01	0.212887	20			t01	0.199178	18
t01	0.196002	34			t01	0.249651	13
t01	0.20627	26			t01	0.179973	21
t01	0.268013	19			t01	0.208472	14
t01	0.212071	22			t01	0.282142	7
t01	0.188995	40			t01	0.254636	7
t01	0.157737	51			t01	0.15378	26
t01	0.243972	19			t01	0.166538	30
t01	0.219055	24			t01	0.163344	37
t01	0.277519	15			t01	0.266463	6
t01	0.180867	35			t01	0.142703	41
t01	0.180471	34			t01	0.158136	30
t04	0.265596	11			t01	0.160429	42
t04	0.409893	7			t01	0.237098	12
t04	0.272535	7			t01	0.172358	22
t04	0.231186	12			t01	0.176534	30
t04	0.171726	27			t01	0.179499	30
t04	0.187912	21			t01	0.148189	66
t04	0.19307	21			t01	0.146869	49
t04	0.218582	7			t01	0.21674	21
t04	0.193006	16			t01	0.217235	9
t04	0.267333	7			t01	0.135534	46
t04	0.212085	23			t01	0.170528	26
t04	0.23825	9			t01	0.158129	43
t04	0.201304	21			t01	0.21073	24
t04	0.273252	9			t04	0.295866	9
t04	0.178955	32			t04	0.306217	7
t04	0.182692	21			t04	0.226999	11
t04	0.289414	10			t04	0.209867	10
t04	0.173425	37			t04	0.218602	9
t04	0.244157	11			t04	0.182574	26
t04	0.195848	30			t04	0.292745	4
t04	0.224116	19			t04	0.207461	26
t04	0.175903	34			t04	0.226905	17
t04	0.211966	25			t04	0.318248	6
t04	0.304637	12			t04	0.185117	14
t04	0.266171	13			t04	0.172609	23
t04	0.224932	13			t04	0.164937	27
t04	0.17322	30			t04	0.169237	15
t04	0.249699	16			t04	0.131622	30
t04	0.211866	19			t04	0.157443	27
t05	0.309642	7			t04	0.180768	17
t05	0.269585	9			t04	0.228205	7
t05	0.207113	17			t04	0.216324	18
t05	0.271615	10			t04	0.22331	13
t05	0.270431	13			t04	0.303115	10
t05	0.209838	20			t04	0.301116	11
t05	0.17965	36			t04	0.216846	16
t05	0.166245	45			t04	0.202151	20
t05	0.176015	29			t04	0.353439	5
t05	0.270694	13			t04	0.343886	6
t05	0.261447	9			t04	0.210654	17
t05	0.172525	35			t04	0.189188	22
t05	0.168268	32			t04	0.201662	23
t05	0.171214	29			t04	0.196913	20
t05	0.170636	30			t04	0.168083	37
t05	0.160669	36			t04	0.194051	25
t05	0.245158	11			t04	0.146411	51
t05	0.192515	29			t04	0.125134	73
t05	0.21561	23			t04	0.156586	36
t05	0.208066	20			t04	0.150857	42
t05	0.166128	37			t04	0.201796	15
t05	0.192997	32			t04	0.178703	28
t05	0.198434	18			t04	0.127861	57
t05	0.213153	18			t04	0.147111	55
t05	0.19544	31			t04	0.170088	36
t05	0.205181	18			t04	0.164053	33
t05	0.250339	15			t04	0.14814	53
t05	0.181849	31			t04	0.177116	22
t05	0.296486	12			t04	0.23082	14
t05	0.218438	16			t04	0.432921	4
t05	0.307611	12			t04	0.201251	19
t05	0.205679	20			t04	0.195216	12
t05	0.147214	58			t04	0.220404	16
t05	0.233428	11			t04	0.248249	16
t05	0.212961	23			t04	0.171741	20
t05	0.278733	11			t04	0.228221	6
t05	0.288538	11			t04	0.216038	19
					t04	0.289282	7
					t04	0.187493	25
					t04	0.228796	13
two way anova, tukey					t04	0.328477	3
					t04	0.213956	13
Fixed effects (type III)	Statistically significant (P < 0,05)?	F (DFn, DFd)			t04	0.259572	14
Time	Yes	F (2, 259) = 116,2			t04	0.329607	5
condition	No	F (1, 142) = 1,818			t04	0.209664	23
Time x condition	Yes	F (2, 259) = 10,57			t04	0.242425	16
					t04	0.236331	12
					t04	0.372419	3
					t04	0.289948	12
Predicted (LS) mean diff,	Summary	Adjusted P Value			t04	0.256934	11
					t04	0.31448	3
					t04	0.21956	11
-0.02318	**	0.0083			t04	0.333001	5
					t04	0.280494	9
					t04	0.233755	15
0.01682	ns	0.0668			t04	0.202872	15
					t04	0.204411	13
					t04	0.217477	10
0.02864	***	0.001			t04	0.329173	14
					t04	0.163712	21
					t04	0.216033	13
-0.09276	****	<0,0001			t04	0.282706	4
-0.1087	****	<0,0001			t04	0.217658	17
-0.01591	ns	0.132			t04	0.268568	11
					t05	0.265283	15
					t05	0.43175	2
-0.05276	****	<0,0001			t05	0.273967	10
-0.05685	****	<0,0001			t05	0.212668	17
-0.004084	ns	0.8878			t05	0.237448	16
					t05	0.191171	24
					t05	0.194219	17
Predicted (LS) mean 1	SE of diff,	N1	N2	q	t05	0.166624	24
					t05	0.222467	19
					t05	0.266215	5
0.157	0.008745	66	72	3.749	t05	0.236263	8
					t05	0.267342	7
					t05	0.214328	10
0.2497	0.00915	70	57	2.6	t05	0.212665	8
					t05	0.163626	16
					t05	0.189656	19
0.2656	0.008615	72	70	4.702	t05	0.168349	21
					t05	0.139148	47
					t05	0.216964	17
0.157	0.008423	66	70	15.57	t05	0.228335	18
0.157	0.008371	66	72	18.36	t05	0.290295	10
0.2497	0.008236	70	72	2.731	t05	0.289132	6
					t05	0.20563	6
					t05	0.160116	53
0.1801	0.008735	72	57	8.543	t05	0.233525	12
0.1801	0.008236	72	70	9.762	t05	0.19239	19
0.2329	0.008784	57	70	0.6575	t05	0.20697	10
					t05	0.241802	13
					t05	0.228629	10
					t05	0.263555	8
					t05	0.184391	22
					t05	0.158423	27
					t05	0.138101	48
P value	F (DFn, DFd)				t05	0.296907	6
<0,0001	F (2, 259) = 201,2				t05	0.22301	11
0.1508	F (1, 142) = 2,086				t05	0.133006	48
<0,0001	F (2, 259) = 18,32				t05	0.353286	4
					t05	0.146012	22
					t05	0.206631	13
					t05	0.278808	9
					t05	0.218506	24
Predicted (LS) mean diff,	Summary	Adjusted P Value			t05	0.186298	26
					t05	0.228118	17
					t05	0.16558	23
12.31	****	<0,0001			t05	0.212947	23
					t05	0.18254	26
					t05	0.156884	41
-1.248	ns	0.5856			t05	0.183781	24
					t05	0.14168	52
					t05	0.158473	46
-5.522	*	0.0106			t05	0.208325	31
					t05	0.172555	35
					t05	0.233366	19
33.35	****	<0,0001			t05	0.197524	33
36.13	****	<0,0001			t05	0.244575	16
2.779	ns	0.3999			t05	0.238164	16
					t05	0.205818	20
					t05	0.306668	6
19.79	****	<0,0001			t05	0.248591	19
18.3	****	<0,0001			t05	0.257815	12
-1.496	ns	0.7897			t05	0.241967	14
					t05	0.357016	8
					t05	0.150279	58
Predicted (LS) mean 1	SE of diff,	N1	N2	q	t05	0.199032	19
48.91	2.184	66	72	7.971
15.56	2.286	70	57	0.7717
12.78	2.151	72	70	3.63
48.91	2.195	66	70	21.48
48.91	2.181	66	72	23.43
15.56	2.148	70	72	1.83
36.6	2.269	72	57	12.34
36.6	2.148	72	70	12.05
16.8	2.283	57	70	0.9263

## Sheet: fig 3 e-f
hippocampus						cortex
cond	time	sphericity	nodesEnding			cond	time	sphericity	nodesEnding
lab1	t01	0.209205	21			lab1	t01	0.157969	35
lab1	t01	0.169389	38			lab1	t01	0.110275	80		t01: 0m
lab1	t01	0.16898	35			lab1	t01	0.136938	59		t02: 20m
lab1	t01	0.142327	58			lab1	t01	0.127662	58		t03: 1h
lab1	t01	0.143512	46			lab1	t01	0.141382	54		t04: 2h
lab1	t01	0.157644	38			lab1	t01	0.112611	82		t05: 5h
lab1	t01	0.142774	42			lab1	t01	0.113965	90
lab1	t01	0.146126	49			lab1	t01	0.126589	75
lab1	t01	0.170546	37			lab1	t01	0.127503	62
lab1	t01	0.14286	54			lab1	t01	0.109992	83
lab1	t01	0.146438	51			lab1	t01	0.121308	81
lab1	t01	0.185884	30			lab1	t01	0.122104	63
lab1	t01	0.186183	38			lab1	t01	0.131457	58
lab1	t01	0.143053	44			lab1	t01	0.11762	76
lab1	t01	0.142657	52			lab1	t01	0.129177	53
lab1	t01	0.124562	82			lab1	t01	0.139256	59
lab1	t01	0.126169	58			lab1	t01	0.125324	61
lab1	t01	0.124889	65			lab1	t01	0.11859	55
lab1	t01	0.126104	60			lab1	t01	0.122367	91
lab1	t01	0.124249	70			lab1	t01	0.1249	70
lab1	t01	0.111735	88			lab1	t01	0.130742	63
lab1	t01	0.135386	50			lab1	t01	0.115068	73
lab1	t01	0.138821	45			lab1	t01	0.13665	51
lab1	t01	0.131603	71			lab1	t01	0.140291	48
lab1	t01	0.204816	30			lab1	t01	0.139223	41
lab1	t01	0.161879	32			lab1	t01	0.126664	72
lab1	t01	0.346105	11			lab1	t01	0.148739	42
lab1	t01	0.142018	52			lab1	t01	0.136479	52
lab1	t01	0.154678	49			lab1	t01	0.201731	18
lab1	t01	0.15427	49			lab1	t01	0.142061	45
lab1	t01	0.187424	29			lab1	t01	0.187975	21
lab1	t01	0.161637	37			lab1	t01	0.13901	50
lab1	t01	0.119679	67			lab1	t01	0.12249	69
lab1	t01	0.123607	69			lab1	t01	0.142726	44
lab1	t01	0.153285	40			lab1	t01	0.182391	24
lab1	t01	0.182116	30			lab1	t01	0.217881	14
lab1	t01	0.147621	45			lab1	t01	0.133444	68
lab1	t01	0.258647	19			lab1	t01	0.139344	58
lab1	t01	0.162011	38			lab1	t01	0.134548	49
lab1	t01	0.185602	33			lab1	t01	0.124572	59
lab1	t01	0.147	53			lab1	t01	0.129897	72
lab1	t01	0.226034	17			lab1	t01	0.137733	67
lab1	t01	0.242929	13			lab1	t01	0.13604	62
lab1	t01	0.196355	32			lab1	t01	0.149478	47
lab1	t01	0.24301	18			lab1	t01	0.133077	64
lab1	t01	0.147468	42			lab1	t01	0.208929	17
lab1	t01	0.18686	29			lab1	t01	0.150843	50
lab1	t01	0.109276	102			lab1	t01	0.146218	36
lab1	t01	0.114141	75			lab1	t01	0.190627	30
lab1	t02	0.136583	49			lab1	t01	0.125916	66
lab1	t02	0.154723	41			lab1	t01	0.150132	47
lab1	t02	0.133092	54			lab1	t01	0.141048	51
lab1	t02	0.116936	79			lab1	t01	0.203035	23
lab1	t02	0.141831	41			lab1	t01	0.20815	24
lab1	t02	0.135294	60			lab1	t01	0.21485	19
lab1	t02	0.147156	49			lab1	t01	0.22729	14
lab1	t02	0.131357	56			lab1	t01	0.223716	21
lab1	t02	0.123658	77			lab1	t01	0.231233	16
lab1	t02	0.149154	39			lab1	t01	0.253291	18
lab1	t02	0.135093	59			lab1	t01	0.171938	39
lab1	t02	0.199633	25			lab1	t01	0.162279	44
lab1	t02	0.125139	79			lab1	t01	0.234256	12
lab1	t02	0.140314	63			lab1	t01	0.154566	43
lab1	t02	0.134069	71			lab1	t01	0.224852	19
lab1	t02	0.138507	70			lab1	t01	0.282678	10
lab1	t02	0.157982	40			lab1	t01	0.278061	11
lab1	t02	0.229433	21			lab1	t02	0.156403	42
lab1	t02	0.185033	31			lab1	t02	0.164224	44
lab1	t02	0.196064	19			lab1	t02	0.154492	48
lab1	t02	0.201692	17			lab1	t02	0.166278	46
lab1	t02	0.197429	18			lab1	t02	0.149884	55
lab1	t02	0.192311	19			lab1	t02	0.158311	45
lab1	t02	0.166701	30			lab1	t02	0.169691	44
lab1	t02	0.216186	17			lab1	t02	0.179507	36
lab1	t02	0.153038	35			lab1	t02	0.140439	82
lab1	t02	0.196269	20			lab1	t02	0.154606	46
lab1	t02	0.192616	16			lab1	t02	0.156412	49
lab1	t02	0.140763	39			lab1	t02	0.151268	69
lab1	t02	0.21032	18			lab1	t02	0.160533	46
lab1	t02	0.181627	18			lab1	t02	0.170354	49
lab1	t02	0.177429	27			lab1	t02	0.142823	60
lab1	t02	0.170841	32			lab1	t02	0.155161	55
lab1	t02	0.167777	40			lab1	t02	0.200282	30
lab1	t02	0.188982	28			lab1	t02	0.17718	33
lab1	t02	0.161388	27			lab1	t02	0.180847	43
lab1	t02	0.150241	38			lab1	t02	0.171832	46
lab1	t02	0.150552	47			lab1	t02	0.160444	43
lab1	t02	0.187777	29			lab1	t02	0.164797	39
lab1	t02	0.155081	27			lab1	t02	0.185957	30
lab1	t02	0.176207	33			lab1	t02	0.164628	38
lab1	t02	0.316258	10			lab1	t02	0.2066	28
lab1	t02	0.158462	38			lab1	t02	0.189411	21
lab1	t03	0.21869	20			lab1	t02	0.227295	20
lab1	t03	0.196787	22			lab1	t02	0.312574	6
lab1	t03	0.186533	28			lab1	t02	0.191325	24
lab1	t03	0.163967	25			lab1	t02	0.18843	19
lab1	t03	0.156231	45			lab1	t02	0.204076	15
lab1	t03	0.147544	47			lab1	t02	0.37001	7
lab1	t03	0.184422	29			lab1	t02	0.24434	11
lab1	t03	0.16937	31			lab1	t02	0.182675	26
lab1	t03	0.147449	51			lab1	t02	0.200275	19
lab1	t03	0.235892	15			lab1	t02	0.257489	14
lab1	t03	0.167622	30			lab1	t02	0.172177	26
lab1	t03	0.15536	49			lab1	t02	0.209822	22
lab1	t03	0.176333	36			lab1	t02	0.202876	20
lab1	t03	0.161924	44			lab1	t02	0.216992	15
lab1	t03	0.238991	18			lab1	t02	0.196787	15
lab1	t03	0.167303	47			lab1	t02	0.158604	24
lab1	t03	0.206292	19			lab1	t02	0.188307	20
lab1	t03	0.122467	73			lab1	t02	0.209747	16
lab1	t03	0.212756	18			lab1	t02	0.323958	4
lab1	t03	0.274919	12			lab1	t02	0.183321	32
lab1	t03	0.284313	11			lab1	t02	0.180854	21
lab1	t03	0.164624	41			lab1	t02	0.166888	30
lab1	t03	0.154687	36			lab1	t02	0.219405	19
lab1	t03	0.139626	51			lab1	t02	0.177063	21
lab1	t03	0.143708	55			lab1	t02	0.28677	8
lab1	t03	0.149688	37			lab1	t02	0.170467	26
lab1	t03	0.150717	42			lab1	t02	0.1937	26
lab1	t03	0.180646	30			lab1	t02	0.186103	23
lab1	t03	0.142187	46			lab1	t02	0.228143	14
lab1	t03	0.215707	28			lab1	t02	0.205853	20
lab1	t03	0.167659	46			lab1	t02	0.167953	47
lab1	t03	0.196228	22			lab1	t02	0.232687	12
lab1	t03	0.180594	33			lab1	t02	0.291871	9
lab1	t03	0.149205	56			lab1	t02	0.272509	10
lab1	t03	0.127476	57			lab1	t03	0.163916	23
lab1	t03	0.202695	22			lab1	t03	0.143417	48
lab1	t03	0.172574	30			lab1	t03	0.15533	36
lab1	t03	0.223236	16			lab1	t03	0.126766	63
lab1	t04	0.414573	7			lab1	t03	0.145418	41
lab1	t04	0.241248	12			lab1	t03	0.17601	28
lab1	t04	0.218004	15			lab1	t03	0.157483	40
lab1	t04	0.125585	53			lab1	t03	0.151193	40
lab1	t04	0.104447	56			lab1	t03	0.165977	28
lab1	t04	0.07086	101			lab1	t03	0.130056	67
lab1	t04	0.165964	29			lab1	t03	0.159141	33
lab1	t04	0.148335	30			lab1	t03	0.167308	31
lab1	t04	0.17143	22			lab1	t03	0.183346	28
lab1	t04	0.164991	30			lab1	t03	0.173821	30
lab1	t04	0.140875	58			lab1	t03	0.244554	11
lab1	t04	0.239791	18			lab1	t03	0.173237	30
lab1	t04	0.160847	35			lab1	t03	0.16676	42
lab1	t04	0.162309	30			lab1	t03	0.18123	25
lab1	t04	0.143886	42			lab1	t03	0.29478	9
lab1	t04	0.173632	31			lab1	t03	0.218825	23
lab1	t04	0.182278	29			lab1	t03	0.180233	34
lab1	t04	0.183386	23			lab1	t03	0.280654	7
lab1	t04	0.233908	15			lab1	t03	0.227809	13
lab1	t04	0.249412	8			lab1	t03	0.147003	38
lab1	t04	0.22395	19			lab1	t03	0.221373	15
lab1	t04	0.259795	7			lab1	t03	0.265002	7
lab1	t04	0.208141	24			lab1	t03	0.18286	20
lab1	t04	0.162691	26			lab1	t03	0.241246	12
lab1	t04	0.162164	43			lab1	t03	0.328083	9
lab1	t04	0.206193	20			lab1	t03	0.206679	21
lab1	t04	0.218903	17			lab1	t03	0.185605	26
lab1	t04	0.184219	26			lab1	t03	0.191571	20
lab1	t04	0.17813	30			lab1	t03	0.230384	18
lab1	t04	0.173119	36			lab1	t03	0.190705	24
lab1	t04	0.263556	13			lab1	t03	0.18327	26
lab1	t04	0.217064	21			lab1	t03	0.232869	14
lab1	t04	0.194919	25			lab1	t03	0.239098	17
lab1	t04	0.305276	10			lab1	t03	0.192054	21
lab1	t04	0.228236	16			lab1	t03	0.280868	14
lab1	t04	0.174606	32			lab1	t03	0.207816	21
lab1	t04	0.201004	29			lab1	t03	0.269205	8
lab1	t04	0.190626	27			lab1	t03	0.352185	6
lab1	t04	0.223196	21			lab1	t03	0.167852	38
lab1	t04	0.246999	14			lab1	t03	0.162071	41
lab1	t04	0.182095	25			lab1	t03	0.184257	35
lab1	t04	0.178004	24			lab1	t03	0.269756	14
lab1	t04	0.179568	29			lab1	t03	0.192997	25
lab1	t04	0.153713	40			lab1	t03	0.241546	20
lab1	t04	0.242348	13			lab1	t03	0.215658	23
lab1	t04	0.226652	18			lab1	t03	0.175214	31
lab1	t04	0.350515	7			lab1	t03	0.176205	37
lab1	t05	0.282072	11			lab1	t03	0.262627	14
lab1	t05	0.322307	8			lab1	t03	0.214993	20
lab1	t05	0.227848	9			lab1	t03	0.215332	20
lab1	t05	0.251069	9			lab1	t03	0.180836	31
lab1	t05	0.200777	11			lab1	t03	0.285938	11
lab1	t05	0.204357	19			lab1	t03	0.298511	12
lab1	t05	0.202922	15			lab1	t03	0.301479	6
lab1	t05	0.206326	25			lab1	t03	0.240096	14
lab1	t05	0.174577	28			lab1	t03	0.174348	22
lab1	t05	0.226401	14			lab1	t03	0.310081	6
lab1	t05	0.160434	45			lab1	t04	0.219811	14
lab1	t05	0.168005	53			lab1	t04	0.260981	12
lab1	t05	0.170357	40			lab1	t04	0.22956	14
lab1	t05	0.14894	50			lab1	t04	0.24719	9
lab1	t05	0.184622	27			lab1	t04	0.156601	39
lab1	t05	0.184601	37			lab1	t04	0.213359	17
lab1	t05	0.221619	12			lab1	t04	0.25024	13
lab1	t05	0.228706	18			lab1	t04	0.198134	16
lab1	t05	0.23968	18			lab1	t04	0.174691	21
lab1	t05	0.209388	20			lab1	t04	0.177925	24
lab1	t05	0.237492	17			lab1	t04	0.220188	15
lab1	t05	0.232569	18			lab1	t04	0.220623	15
lab1	t05	0.246711	9			lab1	t04	0.20343	27
lab1	t05	0.278663	9			lab1	t04	0.230654	17
lab1	t05	0.260753	8			lab1	t04	0.216376	19
lab1	t05	0.186184	24			lab1	t04	0.204265	19
lab1	t05	0.186298	18			lab1	t04	0.225024	21
lab1	t05	0.265377	10			lab1	t04	0.251963	16
lab1	t05	0.189544	19			lab1	t04	0.235533	18
lab1	t05	0.16859	43			lab1	t04	0.203173	25
lab1	t05	0.211792	23			lab1	t04	0.254146	16
lab1	t05	0.171657	54			lab1	t04	0.216181	25
lab1	t05	0.190346	45			lab1	t04	0.166121	34
lab1	t05	0.159215	33			lab1	t04	0.181146	30
lab1	t05	0.22276	26			lab1	t04	0.26271	13
lab1	t05	0.21096	24			lab1	t04	0.242912	15
lab1	t05	0.234623	15			lab1	t04	0.188834	23
lab1	t05	0.196701	19			lab1	t04	0.165444	26
lab1	t05	0.23904	13			lab1	t04	0.156334	42
lab1	t05	0.188948	30			lab1	t04	0.192741	21
lab1	t05	0.308667	12			lab1	t04	0.219345	18
lab1	t05	0.175227	33			lab1	t04	0.304505	10
lab1	t05	0.240975	14			lab1	t04	0.195465	21
lab1	t05	0.185772	18			lab1	t04	0.194678	21
lab1	t05	0.222073	19			lab1	t04	0.435675	3
lab1	t05	0.162031	30			lab1	t04	0.226364	17
lab1	t05	0.345741	2			lab1	t04	0.312861	8
lab2	t01	0.221334	20			lab1	t04	0.276967	7
lab2	t01	0.143535	48			lab1	t04	0.179317	19
lab2	t01	0.133795	52			lab1	t04	0.27601	10
lab2	t01	0.13728	52			lab1	t04	0.306098	9
lab2	t01	0.277942	11			lab1	t04	0.21919	18
lab2	t01	0.111094	89			lab1	t04	0.408384	4
lab2	t01	0.141609	57			lab1	t04	0.257442	6
lab2	t01	0.150378	42			lab1	t04	0.354006	3
lab2	t01	0.136881	52			lab1	t04	0.250234	17
lab2	t01	0.127961	65			lab1	t04	0.296758	13
lab2	t01	0.136981	55			lab1	t04	0.246675	13
lab2	t01	0.142052	40			lab1	t04	0.190349	23
lab2	t01	0.137979	58			lab1	t04	0.217219	17
lab2	t01	0.120725	78			lab1	t04	0.270735	10
lab2	t01	0.168757	29			lab1	t04	0.190443	25
lab2	t01	0.146783	42			lab1	t04	0.222028	20
lab2	t01	0.135855	64			lab1	t04	0.243111	15
lab2	t01	0.194453	21			lab1	t04	0.243025	11
lab2	t01	0.108511	86			lab1	t04	0.239763	13
lab2	t01	0.203041	22			lab1	t04	0.296244	5
lab2	t01	0.172395	27			lab1	t04	0.279508	12
lab2	t01	0.133028	51			lab1	t04	0.246935	16
lab2	t01	0.155166	43			lab1	t04	0.26355	16
lab2	t01	0.137587	50			lab1	t04	0.355475	2
lab2	t01	0.162409	43			lab1	t04	0.354033	5
lab2	t01	0.152282	48			lab1	t04	0.25373	11
lab2	t01	0.25548	6			lab1	t04	0.293405	10
lab2	t01	0.127302	63			lab1	t04	0.22165	12
lab2	t01	0.16651	40			lab1	t04	0.404159	4
lab2	t01	0.17997	30			lab1	t04	0.327441	6
lab2	t01	0.123803	65			lab1	t04	0.367528	6
lab2	t01	0.15079	43			lab1	t04	0.321577	13
lab2	t01	0.118423	73			lab1	t04	0.340965	4
lab2	t01	0.146657	45			lab1	t05	0.352583	3
lab2	t01	0.126192	71			lab1	t05	0.398256	3
lab2	t01	0.162008	35			lab1	t05	0.238571	10
lab2	t01	0.123167	69			lab1	t05	0.259934	8
lab2	t01	0.136887	46			lab1	t05	0.239131	8
lab2	t01	0.120778	65			lab1	t05	0.360188	7
lab2	t01	0.128488	54			lab1	t05	0.16114	36
lab2	t01	0.148547	45			lab1	t05	0.21956	16
lab2	t01	0.146133	41			lab1	t05	0.278258	9
lab2	t01	0.157804	34			lab1	t05	0.226704	13
lab2	t01	0.122815	70			lab1	t05	0.169041	31
lab2	t01	0.151592	40			lab1	t05	0.314267	6
lab2	t01	0.148584	47			lab1	t05	0.210232	13
lab2	t01	0.187967	25			lab1	t05	0.269763	7
lab2	t01	0.1224	87			lab1	t05	0.169559	37
lab2	t01	0.186357	21			lab1	t05	0.240187	17
lab2	t01	0.221411	11			lab1	t05	0.210601	22
lab2	t02	0.220911	7			lab1	t05	0.198057	23
lab2	t02	0.268682	18			lab1	t05	0.242652	14
lab2	t02	0.153483	40			lab1	t05	0.227063	16
lab2	t02	0.153214	36			lab1	t05	0.285725	15
lab2	t02	0.123794	77			lab1	t05	0.301669	13
lab2	t02	0.13334	55			lab1	t05	0.188803	24
lab2	t02	0.154194	31			lab1	t05	0.300846	9
lab2	t02	0.126686	67			lab1	t05	0.26989	9
lab2	t02	0.139962	50			lab1	t05	0.243656	12
lab2	t02	0.138298	55			lab1	t05	0.213124	19
lab2	t02	0.155111	47			lab1	t05	0.190648	24
lab2	t02	0.145667	33			lab1	t05	0.186008	20
lab2	t02	0.163446	47			lab1	t05	0.307332	12
lab2	t02	0.163053	30			lab1	t05	0.237311	19
lab2	t02	0.278347	9			lab1	t05	0.254283	14
lab2	t02	0.194727	19			lab1	t05	0.2284	13
lab2	t02	0.287682	6			lab1	t05	0.391879	5
lab2	t02	0.118895	76			lab1	t05	0.29321	7
lab2	t02	0.264696	8			lab1	t05	0.249772	17
lab2	t02	0.187663	21			lab1	t05	0.285072	5
lab2	t02	0.181048	30			lab1	t05	0.235779	19
lab2	t02	0.145018	53			lab1	t05	0.264826	13
lab2	t02	0.187635	21			lab1	t05	0.314751	6
lab2	t02	0.138525	59			lab1	t05	0.305671	13
lab2	t02	0.170129	39			lab1	t05	0.391332	2
lab2	t02	0.1476	47			lab1	t05	0.305275	3
lab2	t02	0.144721	40			lab1	t05	0.300624	5
lab2	t02	0.138224	47			lab1	t05	0.249503	7
lab2	t02	0.14676	58			lab1	t05	0.221305	11
lab2	t02	0.124916	84			lab1	t05	0.395181	6
lab2	t02	0.149438	40			lab1	t05	0.373209	3
lab2	t02	0.143735	55			lab1	t05	0.274736	9
lab2	t02	0.156044	38			lab1	t05	0.176829	20
lab2	t02	0.113876	107			lab1	t05	0.226653	13
lab2	t02	0.174178	40			lab1	t05	0.259383	20
lab2	t02	0.142978	44			lab1	t05	0.26583	11
lab2	t02	0.158845	48			lab1	t05	0.258205	12
lab2	t02	0.139394	51			lab1	t05	0.241746	6
lab2	t02	0.170619	28			lab1	t05	0.27376	12
lab2	t02	0.121192	83			lab1	t05	0.264419	8
lab2	t02	0.156468	47			lab1	t05	0.214801	13
lab2	t02	0.140002	56			lab1	t05	0.321197	10
lab2	t03	0.375208	5			lab1	t05	0.206993	20
lab2	t03	0.187234	35			lab1	t05	0.32456	8
lab2	t03	0.261981	9			lab1	t05	0.308544	7
lab2	t03	0.182904	29			lab1	t05	0.359032	7
lab2	t03	0.27067	10			lab1	t05	0.236558	19
lab2	t03	0.273033	8			lab1	t05	0.217917	17
lab2	t03	0.298217	7			lab1	t05	0.318719	9
lab2	t03	0.229832	18			lab1	t05	0.192525	18
lab2	t03	0.168638	28			lab1	t05	0.249743	11
lab2	t03	0.187735	22			lab1	t05	0.187005	20
lab2	t03	0.269338	16			lab1	t05	0.30375	11
lab2	t03	0.306498	6			lab1	t05	0.293877	8
lab2	t03	0.233359	17			lab1	t05	0.378147	7
lab2	t03	0.20969	23			lab2	t01	0.156343	44
lab2	t03	0.225876	15			lab2	t01	0.177397	23
lab2	t03	0.130193	59			lab2	t01	0.231075	18
lab2	t03	0.226355	13			lab2	t01	0.137594	52
lab2	t03	0.233748	13			lab2	t01	0.174626	31
lab2	t03	0.218149	24			lab2	t01	0.171704	28
lab2	t03	0.327308	8			lab2	t01	0.136796	51
lab2	t03	0.242451	17			lab2	t01	0.173273	30
lab2	t03	0.235996	15			lab2	t01	0.116299	80
lab2	t03	0.248862	14			lab2	t01	0.333139	6
lab2	t03	0.251727	16			lab2	t01	0.131574	49
lab2	t03	0.195128	25			lab2	t01	0.123977	56
lab2	t03	0.21742	34			lab2	t01	0.154794	44
lab2	t03	0.217277	19			lab2	t01	0.15278	42
lab2	t03	0.323104	11			lab2	t01	0.156403	40
lab2	t03	0.263426	15			lab2	t01	0.276867	16
lab2	t03	0.210487	30			lab2	t01	0.156622	41
lab2	t03	0.169432	51			lab2	t01	0.189113	27
lab2	t03	0.290215	12			lab2	t01	0.164423	39
lab2	t03	0.337071	11			lab2	t01	0.126254	63
lab2	t03	0.190949	26			lab2	t01	0.186797	30
lab2	t03	0.204176	23			lab2	t01	0.131653	57
lab2	t03	0.151446	54			lab2	t01	0.230122	14
lab2	t03	0.189398	36			lab2	t01	0.161124	34
lab2	t03	0.262646	16			lab2	t01	0.321219	9
lab2	t03	0.165809	42			lab2	t01	0.238114	16
lab2	t03	0.258828	12			lab2	t01	0.158743	33
lab2	t03	0.20712	16			lab2	t01	0.291797	11
lab2	t03	0.248323	13			lab2	t01	0.174544	34
lab2	t03	0.171902	17			lab2	t01	0.193562	22
lab2	t03	0.23798	7			lab2	t01	0.203914	23
lab2	t04	0.216503	19			lab2	t01	0.160221	45
lab2	t04	0.38524	6			lab2	t01	0.152857	46
lab2	t04	0.193064	27			lab2	t01	0.151911	35
lab2	t04	0.293198	7			lab2	t01	0.160065	42
lab2	t04	0.141666	44			lab2	t01	0.171438	32
lab2	t04	0.225934	16			lab2	t01	0.148257	45
lab2	t04	0.130995	56			lab2	t01	0.130367	58
lab2	t04	0.175633	29			lab2	t01	0.209231	24
lab2	t04	0.206985	20			lab2	t01	0.142343	43
lab2	t04	0.154329	44			lab2	t01	0.165549	30
lab2	t04	0.197225	20			lab2	t01	0.191609	20
lab2	t04	0.17358	20			lab2	t01	0.133595	51
lab2	t04	0.298376	10			lab2	t01	0.309075	8
lab2	t04	0.300928	7			lab2	t01	0.248741	11
lab2	t04	0.176432	24			lab2	t01	0.165104	40
lab2	t04	0.252444	5			lab2	t01	0.136695	33
lab2	t04	0.260354	9			lab2	t01	0.263753	12
lab2	t04	0.392733	3			lab2	t01	0.226825	16
lab2	t04	0.324973	10			lab2	t01	0.234903	17
lab2	t04	0.366027	6			lab2	t01	0.124545	68
lab2	t04	0.279044	17			lab2	t01	0.119863	83
lab2	t04	0.230101	14			lab2	t01	0.290351	13
lab2	t04	0.476445	3			lab2	t01	0.336038	8
lab2	t04	0.289303	10			lab2	t01	0.199902	20
lab2	t04	0.366502	3			lab2	t01	0.218972	21
lab2	t04	0.213274	12			lab2	t01	0.127989	63
lab2	t04	0.138715	41			lab2	t01	0.154014	50
lab2	t04	0.141566	63			lab2	t01	0.117014	91
lab2	t04	0.131668	57			lab2	t01	0.117894	97
lab2	t04	0.142152	41			lab2	t01	0.147754	61
lab2	t04	0.198176	18			lab2	t01	0.174805	26
lab2	t04	0.166318	43			lab2	t01	0.252612	7
lab2	t04	0.139238	55			lab2	t01	0.155285	50
lab2	t04	0.144614	44			lab2	t01	0.156407	34
lab2	t04	0.14932	46			lab2	t01	0.336452	7
lab2	t04	0.263855	9			lab2	t01	0.139053	41
lab2	t04	0.201208	25			lab2	t01	0.111888	74
lab2	t04	0.126453	63			lab2	t01	0.209609	13
lab2	t05	0.234169	22			lab2	t01	0.313792	6
lab2	t05	0.161334	38			lab2	t02	0.189562	23
lab2	t05	0.239268	12			lab2	t02	0.187278	32
lab2	t05	0.178875	27			lab2	t02	0.180827	29
lab2	t05	0.191183	27			lab2	t02	0.169484	36
lab2	t05	0.15329	50			lab2	t02	0.340509	8
lab2	t05	0.188099	31			lab2	t02	0.15862	46
lab2	t05	0.298895	8			lab2	t02	0.168793	45
lab2	t05	0.200985	22			lab2	t02	0.156207	63
lab2	t05	0.220119	15			lab2	t02	0.309659	8
lab2	t05	0.163363	30			lab2	t02	0.139389	64
lab2	t05	0.212738	24			lab2	t02	0.139792	61
lab2	t05	0.219093	20			lab2	t02	0.15711	42
lab2	t05	0.203443	15			lab2	t02	0.148812	59
lab2	t05	0.187174	25			lab2	t02	0.147679	49
lab2	t05	0.251408	18			lab2	t02	0.149472	60
lab2	t05	0.295053	12			lab2	t02	0.187405	39
lab2	t05	0.240645	17			lab2	t02	0.161636	35
lab2	t05	0.375572	4			lab2	t02	0.170015	36
lab2	t05	0.279382	15			lab2	t02	0.156421	46
lab2	t05	0.301709	8			lab2	t02	0.188471	29
lab2	t05	0.331789	10			lab2	t02	0.222215	21
lab2	t05	0.301597	8			lab2	t02	0.188509	21
lab2	t05	0.404307	4			lab2	t02	0.138534	59
lab2	t05	0.207984	17			lab2	t02	0.176781	30
lab2	t05	0.187423	19			lab2	t02	0.163609	36
lab2	t05	0.203458	32			lab2	t02	0.144123	37
lab2	t05	0.194596	26			lab2	t02	0.286729	15
lab2	t05	0.232066	13			lab2	t02	0.198864	29
lab2	t05	0.224349	18			lab2	t02	0.140458	51
lab2	t05	0.209581	19			lab2	t02	0.197326	33
lab2	t05	0.200146	19			lab2	t02	0.163519	43
lab2	t05	0.213193	15			lab2	t02	0.153095	59
lab2	t05	0.20162	21			lab2	t02	0.185793	38
lab2	t05	0.302656	12			lab2	t02	0.158666	55
lab2	t05	0.207032	21			lab2	t02	0.155809	38
lab2	t05	0.188756	23			lab2	t02	0.17682	37
lab2	t05	0.310389	6			lab2	t02	0.367433	4
lab2	t05	0.172044	37			lab2	t02	0.164561	40
lab2	t05	0.140006	49			lab2	t02	0.156672	52
lab2	t05	0.329101	7			lab2	t02	0.195708	21
lab2	t05	0.156506	32			lab2	t02	0.188434	30
lab2	t05	0.178763	21			lab2	t02	0.189462	21
lab2	t05	0.165295	24			lab2	t02	0.179626	30
lab2	t05	0.229478	16			lab2	t02	0.152515	45
lab2	t05	0.20609	14			lab2	t02	0.186443	27
lab2	t05	0.322071	7			lab2	t02	0.233451	15
lab2	t05	0.264058	9			lab2	t02	0.293305	9
lab2	t05	0.208416	17			lab2	t02	0.260668	11
lab2	t05	0.22161	15			lab2	t02	0.139751	43
lab2	t05	0.268866	8			lab2	t02	0.151257	46
lab2	t05	0.239393	15			lab2	t02	0.233934	15
lab2	t05	0.411438	5			lab2	t03	0.312175	9
lab2	t05	0.24425	8			lab2	t03	0.203576	18
lab2	t05	0.309399	4			lab2	t03	0.224035	16
lab3	t01	0.132764	70			lab2	t03	0.148958	47
lab3	t01	0.0906671	153			lab2	t03	0.187066	28
lab3	t01	0.137928	60			lab2	t03	0.276183	10
lab3	t01	0.087764	156			lab2	t03	0.198866	21
lab3	t01	0.0791009	217			lab2	t03	0.275491	12
lab3	t01	0.0867619	162			lab2	t03	0.174705	27
lab3	t01	0.0852131	156			lab2	t03	0.288657	12
lab3	t01	0.106744	92			lab2	t03	0.1733	27
lab3	t01	0.109713	81			lab2	t03	0.270065	8
lab3	t01	0.120362	68			lab2	t03	0.312492	16
lab3	t01	0.0998351	120			lab2	t03	0.229534	20
lab3	t01	0.0943397	140			lab2	t03	0.186735	22
lab3	t01	0.116171	79			lab2	t03	0.211697	22
lab3	t01	0.111	84			lab2	t03	0.372777	6
lab3	t01	0.105369	94			lab2	t03	0.224043	14
lab3	t01	0.120067	62			lab2	t03	0.226214	17
lab3	t01	0.137542	40			lab2	t03	0.215709	13
lab3	t01	0.161206	45			lab2	t03	0.256307	13
lab3	t01	0.0932326	120			lab2	t03	0.292496	6
lab3	t01	0.164733	38			lab2	t03	0.199293	14
lab3	t01	0.299812	9			lab2	t03	0.186943	5
lab3	t01	0.148639	62			lab2	t03	0.224759	28
lab3	t01	0.129327	70			lab2	t03	0.176134	41
lab3	t01	0.13551	73			lab2	t03	0.181909	38
lab3	t01	0.139721	60			lab2	t03	0.223476	18
lab3	t01	0.218595	24			lab2	t03	0.199204	30
lab3	t01	0.126568	74			lab2	t03	0.235648	16
lab3	t01	0.128101	63			lab2	t03	0.200664	27
lab3	t01	0.130306	58			lab2	t03	0.199827	35
lab3	t01	0.107562	112			lab2	t03	0.242578	13
lab3	t01	0.124199	72			lab2	t03	0.164191	56
lab3	t01	0.122382	83			lab2	t03	0.195548	30
lab3	t01	0.190064	34			lab2	t03	0.246632	19
lab3	t01	0.127945	81			lab2	t03	0.190023	38
lab3	t01	0.150182	44			lab2	t03	0.197397	24
lab3	t01	0.160224	40			lab2	t03	0.259967	13
lab3	t01	0.121748	77			lab2	t03	0.162975	34
lab3	t01	0.129461	76			lab2	t03	0.189964	31
lab3	t02	0.212033	24			lab2	t03	0.198003	20
lab3	t02	0.232482	27			lab2	t03	0.24216	13
lab3	t02	0.234917	23			lab2	t03	0.243286	11
lab3	t02	0.184366	44			lab2	t03	0.231386	21
lab3	t02	0.218336	26			lab2	t03	0.235032	9
lab3	t02	0.180317	33			lab2	t03	0.235146	15
lab3	t02	0.196482	36			lab2	t03	0.189188	17
lab3	t02	0.14843	66			lab2	t03	0.144762	20
lab3	t02	0.170142	45			lab2	t03	0.197603	19
lab3	t02	0.155672	56			lab2	t04	0.367829	6
lab3	t02	0.133918	87			lab2	t04	0.210616	17
lab3	t02	0.14858	62			lab2	t04	0.309661	11
lab3	t02	0.183621	41			lab2	t04	0.18215	32
lab3	t02	0.271365	14			lab2	t04	0.352067	4
lab3	t02	0.161329	37			lab2	t04	0.178229	26
lab3	t02	0.215154	25			lab2	t04	0.227308	23
lab3	t02	0.170708	34			lab2	t04	0.192179	30
lab3	t02	0.161811	57			lab2	t04	0.183504	26
lab3	t02	0.179952	48			lab2	t04	0.162563	41
lab3	t02	0.1864	43			lab2	t04	0.167937	34
lab3	t02	0.180896	30			lab2	t04	0.202407	27
lab3	t02	0.276029	6			lab2	t04	0.243756	17
lab3	t02	0.263584	19			lab2	t04	0.255763	13
lab3	t02	0.188014	27			lab2	t04	0.278894	7
lab3	t02	0.13427	54			lab2	t04	0.175506	28
lab3	t02	0.373365	6			lab2	t04	0.309601	8
lab3	t02	0.117382	83			lab2	t04	0.365252	5
lab3	t02	0.161342	61			lab2	t04	0.164764	40
lab3	t02	0.126456	73			lab2	t04	0.226795	18
lab3	t02	0.276485	4			lab2	t04	0.176714	25
lab3	t02	0.167359	37			lab2	t04	0.259274	11
lab3	t02	0.148238	50			lab2	t04	0.246639	9
lab3	t02	0.157197	50			lab2	t04	0.300599	5
lab3	t02	0.138065	71			lab2	t04	0.234556	15
lab3	t02	0.122398	90			lab2	t04	0.181552	24
lab3	t02	0.130008	68			lab2	t04	0.17256	23
lab3	t02	0.152352	47			lab2	t04	0.322415	9
lab3	t02	0.132967	71			lab2	t04	0.286439	7
lab3	t02	0.16844	39			lab2	t04	0.25943	13
lab3	t02	0.108926	101			lab2	t04	0.273346	10
lab3	t02	0.33863	8			lab2	t04	0.203779	15
lab3	t02	0.144939	56			lab2	t04	0.202778	19
lab3	t02	0.121663	80			lab2	t04	0.303334	9
lab3	t02	0.143572	60			lab2	t04	0.246486	11
lab3	t02	0.131371	58			lab2	t04	0.310863	5
lab3	t02	0.213083	16			lab2	t04	0.240684	7
lab3	t02	0.128697	59			lab2	t04	0.341627	6
lab3	t02	0.165278	40			lab2	t04	0.221983	14
lab3	t02	0.166339	22			lab2	t04	0.216241	16
lab3	t02	0.204966	23			lab2	t04	0.292848	7
lab3	t03	0.306794	13			lab2	t04	0.214566	16
lab3	t03	0.19252	19			lab2	t04	0.187662	30
lab3	t03	0.163026	34			lab2	t04	0.227025	19
lab3	t03	0.225904	16			lab2	t04	0.190709	40
lab3	t03	0.168578	27			lab2	t04	0.164572	29
lab3	t03	0.170513	37			lab2	t04	0.285363	10
lab3	t03	0.207073	20			lab2	t04	0.25955	12
lab3	t03	0.147572	36			lab2	t04	0.227835	10
lab3	t03	0.171025	30			lab2	t04	0.389885	4
lab3	t03	0.14762	35			lab2	t04	0.169452	26
lab3	t03	0.222395	19			lab2	t04	0.350884	6
lab3	t03	0.153608	43			lab2	t04	0.152479	27
lab3	t03	0.159572	35			lab2	t04	0.191186	20
lab3	t03	0.128312	61			lab2	t04	0.218915	13
lab3	t03	0.144346	48			lab2	t04	0.332948	5
lab3	t03	0.25757	16			lab2	t04	0.193196	19
lab3	t03	0.165402	29			lab2	t05	0.289478	15
lab3	t03	0.231978	15			lab2	t05	0.232105	19
lab3	t03	0.170239	32			lab2	t05	0.293686	10
lab3	t03	0.253998	14			lab2	t05	0.24428	15
lab3	t03	0.228403	23			lab2	t05	0.235327	15
lab3	t03	0.241908	13			lab2	t05	0.289204	12
lab3	t03	0.155589	38			lab2	t05	0.230064	22
lab3	t03	0.167855	30			lab2	t05	0.268357	11
lab3	t03	0.359786	5			lab2	t05	0.182098	35
lab3	t03	0.174483	27			lab2	t05	0.285379	9
lab3	t03	0.182682	39			lab2	t05	0.253364	17
lab3	t03	0.14648	51			lab2	t05	0.246874	18
lab3	t03	0.305928	4			lab2	t05	0.328139	6
lab3	t03	0.220407	18			lab2	t05	0.235376	17
lab3	t03	0.194939	18			lab2	t05	0.226058	21
lab3	t03	0.161082	31			lab2	t05	0.236595	11
lab3	t03	0.155527	26			lab2	t05	0.245526	16
lab3	t03	0.170313	22			lab2	t05	0.238222	14
lab3	t03	0.208643	15			lab2	t05	0.275395	13
lab3	t03	0.194197	22			lab2	t05	0.283033	11
lab3	t03	0.214773	9			lab2	t05	0.261992	11
lab3	t03	0.170434	29			lab2	t05	0.358044	7
lab3	t03	0.199181	17			lab2	t05	0.192318	25
lab3	t03	0.148013	38			lab2	t05	0.386094	4
lab3	t03	0.142318	31			lab2	t05	0.22332	20
lab3	t03	0.143793	34			lab2	t05	0.366865	7
lab3	t03	0.263896	7			lab2	t05	0.26688	5
lab3	t03	0.177632	19			lab2	t05	0.204032	16
lab3	t03	0.149301	27			lab2	t05	0.315382	11
lab3	t03	0.132594	35			lab2	t05	0.220159	10
lab3	t03	0.128327	58			lab2	t05	0.356939	6
lab3	t03	0.148182	19			lab2	t05	0.333415	6
lab3	t04	0.310213	8			lab2	t05	0.260625	8
lab3	t04	0.221972	13			lab2	t05	0.229997	16
lab3	t04	0.207949	12			lab2	t05	0.237035	16
lab3	t04	0.198262	15			lab2	t05	0.292205	9
lab3	t04	0.189568	16			lab2	t05	0.374398	3
lab3	t04	0.18543	15			lab2	t05	0.221384	15
lab3	t04	0.23704	8			lab2	t05	0.326518	8
lab3	t04	0.213008	18			lab2	t05	0.240402	15
lab3	t04	0.215319	8			lab2	t05	0.195151	23
lab3	t04	0.188966	10			lab2	t05	0.225252	21
lab3	t04	0.15234	50			lab2	t05	0.233612	12
lab3	t04	0.141353	61			lab2	t05	0.286012	7
lab3	t04	0.136611	56			lab2	t05	0.239738	13
lab3	t04	0.127304	80			lab2	t05	0.220568	24
lab3	t04	0.128044	87			lab2	t05	0.172999	29
lab3	t04	0.128285	39			lab2	t05	0.175384	29
lab3	t04	0.121476	50			lab2	t05	0.237437	14
lab3	t04	0.123457	81			lab2	t05	0.218748	14
lab3	t04	0.129877	41			lab2	t05	0.279418	10
lab3	t04	0.128686	49			lab2	t05	0.34761	4
lab3	t04	0.231232	8			lab3	t01	0.203058	29
lab3	t04	0.136276	56			lab3	t01	0.187691	31
lab3	t04	0.139124	61			lab3	t01	0.252858	14
lab3	t04	0.178987	54			lab3	t01	0.149104	39
lab3	t04	0.129292	75			lab3	t01	0.140408	53
lab3	t04	0.131401	89			lab3	t01	0.173023	30
lab3	t04	0.143577	70			lab3	t01	0.129646	64
lab3	t04	0.151266	54			lab3	t01	0.170329	32
lab3	t04	0.12352	89			lab3	t01	0.15459	48
lab3	t04	0.150879	44			lab3	t01	0.150834	52
lab3	t04	0.166954	49			lab3	t01	0.140849	75
lab3	t04	0.161106	43			lab3	t01	0.117457	78
lab3	t04	0.163928	36			lab3	t01	0.136399	67
lab3	t04	0.14903	46			lab3	t01	0.136441	59
lab3	t04	0.205461	20			lab3	t01	0.131588	71
lab3	t04	0.185593	18			lab3	t01	0.123441	85
lab3	t04	0.15997	33			lab3	t01	0.170104	38
lab3	t04	0.141984	43			lab3	t01	0.163627	50
lab3	t04	0.260895	13			lab3	t01	0.135338	57
lab3	t04	0.179325	21			lab3	t01	0.147253	52
lab3	t04	0.164118	22			lab3	t01	0.17315	40
lab3	t04	0.140005	45			lab3	t01	0.145598	56
lab3	t04	0.18425	16			lab3	t01	0.15448	46
lab3	t04	0.106993	71			lab3	t01	0.139108	48
lab3	t05	0.20824	24			lab3	t01	0.174391	34
lab3	t05	0.108035	81			lab3	t01	0.136277	51
lab3	t05	0.225644	17			lab3	t01	0.130811	61
lab3	t05	0.398803	2			lab3	t01	0.178925	28
lab3	t05	0.201245	21			lab3	t01	0.157279	40
lab3	t05	0.161506	22			lab3	t01	0.141411	51
lab3	t05	0.296028	7			lab3	t01	0.102296	89
lab3	t05	0.259582	3			lab3	t01	0.216581	20
lab3	t05	0.223472	11			lab3	t01	0.125318	64
lab3	t05	0.212765	12			lab3	t01	0.142433	41
lab3	t05	0.192364	19			lab3	t01	0.19241	22
lab3	t05	0.208433	14			lab3	t01	0.114009	56
lab3	t05	0.200632	30			lab3	t01	0.299292	9
lab3	t05	0.159642	40			lab3	t01	0.218379	22
lab3	t05	0.239869	5			lab3	t01	0.268709	9
lab3	t05	0.160334	23			lab3	t01	0.185127	32
lab3	t05	0.170935	13			lab3	t01	0.186431	25
lab3	t05	0.151827	40			lab3	t01	0.187098	24
lab3	t05	0.134688	39			lab3	t01	0.347185	3
lab3	t05	0.291557	12			lab3	t01	0.15773	44
lab3	t05	0.39905	4			lab3	t01	0.184922	31
lab3	t05	0.228368	12			lab3	t01	0.269408	13
lab3	t05	0.243699	24			lab3	t01	0.197451	25
lab3	t05	0.289147	7			lab3	t01	0.166777	37
lab3	t05	0.298044	5			lab3	t01	0.165802	32
lab3	t05	0.260623	6			lab3	t01	0.162074	46
lab3	t05	0.176086	54			lab3	t01	0.201608	19
lab3	t05	0.273273	8			lab3	t01	0.238569	16
lab3	t05	0.177357	37			lab3	t01	0.167599	34
lab3	t05	0.177475	35			lab3	t01	0.18807	27
lab3	t05	0.244916	19			lab3	t01	0.156985	43
						lab3	t01	0.201733	22
						lab3	t01	0.130497	58
						lab3	t01	0.22768	12
						lab3	t01	0.12118	68
						lab3	t01	0.185425	34
						lab3	t01	0.259559	13
						lab3	t01	0.231606	22
						lab3	t01	0.251468	13
						lab3	t01	0.309283	8
						lab3	t01	0.157656	25
						lab3	t01	0.253428	10
						lab3	t02	0.297155	4
						lab3	t02	0.196891	30
						lab3	t02	0.163702	46
						lab3	t02	0.148388	54
						lab3	t02	0.199181	28
						lab3	t02	0.169349	37
						lab3	t02	0.192102	35
						lab3	t02	0.142386	59
						lab3	t02	0.199174	22
						lab3	t02	0.145775	49
						lab3	t02	0.172958	31
						lab3	t02	0.226781	16
						lab3	t02	0.269826	7
						lab3	t02	0.15052	44
						lab3	t02	0.257858	24
						lab3	t02	0.192574	38
						lab3	t02	0.195896	30
						lab3	t02	0.181037	33
						lab3	t02	0.264212	16
						lab3	t02	0.208115	25
						lab3	t02	0.192975	23
						lab3	t02	0.329	8
						lab3	t02	0.194982	16
						lab3	t02	0.187637	27
						lab3	t02	0.212303	18
						lab3	t02	0.339627	7
						lab3	t02	0.22089	17
						lab3	t02	0.273768	12
						lab3	t02	0.220823	11
						lab3	t02	0.167745	24
						lab3	t02	0.233975	9
						lab3	t02	0.145649	36
						lab3	t02	0.24711	17
						lab3	t02	0.132707	44
						lab3	t02	0.158439	30
						lab3	t02	0.198542	27
						lab3	t02	0.170128	32
						lab3	t02	0.181812	32
						lab3	t02	0.169911	34
						lab3	t02	0.16425	44
						lab3	t02	0.164079	31
						lab3	t02	0.171513	30
						lab3	t02	0.149048	45
						lab3	t02	0.213935	18
						lab3	t02	0.201707	22
						lab3	t02	0.157163	36
						lab3	t02	0.154377	42
						lab3	t02	0.174699	33
						lab3	t02	0.194924	26
						lab3	t02	0.187802	23
						lab3	t02	0.172008	25
						lab3	t02	0.140659	48
						lab3	t02	0.178098	34
						lab3	t02	0.186161	22
						lab3	t02	0.238983	14
						lab3	t02	0.175006	26
						lab3	t02	0.183831	20
						lab3	t03	0.206829	14
						lab3	t03	0.222145	13
						lab3	t03	0.249176	13
						lab3	t03	0.171871	28
						lab3	t03	0.15476	31
						lab3	t03	0.173559	30
						lab3	t03	0.139828	35
						lab3	t03	0.143932	38
						lab3	t03	0.203466	15
						lab3	t03	0.151363	48
						lab3	t03	0.141485	51
						lab3	t03	0.161913	45
						lab3	t03	0.205988	25
						lab3	t03	0.215545	21
						lab3	t03	0.149754	51
						lab3	t03	0.191646	27
						lab3	t03	0.187576	27
						lab3	t03	0.165967	36
						lab3	t03	0.140117	60
						lab3	t03	0.173361	38
						lab3	t03	0.148212	51
						lab3	t03	0.190756	23
						lab3	t03	0.190543	19
						lab3	t03	0.224207	22
						lab3	t03	0.143674	41
						lab3	t03	0.14284	39
						lab3	t03	0.242198	11
						lab3	t03	0.325815	6
						lab3	t03	0.186435	16
						lab3	t03	0.217054	19
						lab3	t03	0.251285	11
						lab3	t03	0.223152	14
						lab3	t03	0.26142	13
						lab3	t03	0.292783	8
						lab3	t03	0.182123	24
						lab3	t03	0.175415	24
						lab3	t03	0.171099	30
						lab3	t03	0.141994	58
						lab3	t03	0.187264	23
						lab3	t03	0.248562	11
						lab3	t03	0.194658	22
						lab3	t03	0.175185	23
						lab3	t03	0.163284	36
						lab3	t03	0.154572	37
						lab3	t03	0.162447	33
						lab3	t03	0.154116	36
						lab3	t03	0.251275	8
						lab3	t03	0.168723	27
						lab3	t03	0.140378	40
						lab3	t03	0.227456	9
						lab3	t03	0.157779	26
						lab3	t03	0.243762	10
						lab3	t03	0.203748	12
						lab3	t03	0.0800292	83
						lab3	t03	0.080391	97
						lab3	t04	0.232013	12
						lab3	t04	0.208781	15
						lab3	t04	0.21939	17
						lab3	t04	0.183256	34
						lab3	t04	0.187906	23
						lab3	t04	0.17241	28
						lab3	t04	0.185143	25
						lab3	t04	0.139305	53
						lab3	t04	0.155651	47
						lab3	t04	0.156275	41
						lab3	t04	0.148982	44
						lab3	t04	0.176266	42
						lab3	t04	0.15858	46
						lab3	t04	0.158473	43
						lab3	t04	0.179231	21
						lab3	t04	0.205537	17
						lab3	t04	0.163894	34
						lab3	t04	0.179899	20
						lab3	t04	0.194817	16
						lab3	t04	0.185665	22
						lab3	t04	0.189437	14
						lab3	t04	0.22952	9
						lab3	t04	0.174008	12
						lab3	t04	0.232676	10
						lab3	t04	0.262344	7
						lab3	t04	0.235979	11
						lab3	t04	0.259681	9
						lab3	t04	0.209201	17
						lab3	t04	0.209885	16
						lab3	t04	0.198779	14
						lab3	t04	0.136558	44
						lab3	t04	0.217827	18
						lab3	t04	0.195576	14
						lab3	t04	0.223514	10
						lab3	t04	0.242472	10
						lab3	t04	0.204583	25
						lab3	t04	0.16484	36
						lab3	t04	0.151687	51
						lab3	t04	0.151556	55
						lab3	t04	0.232762	13
						lab3	t04	0.13783	41
						lab3	t04	0.111283	62
						lab3	t05	0.298725	6
						lab3	t05	0.337234	4
						lab3	t05	0.366554	5
						lab3	t05	0.270404	5
						lab3	t05	0.273353	6
						lab3	t05	0.171822	37
						lab3	t05	0.207256	20
						lab3	t05	0.185078	44
						lab3	t05	0.209554	27
						lab3	t05	0.222627	34
						lab3	t05	0.13537	71
						lab3	t05	0.253451	20
						lab3	t05	0.186556	41
						lab3	t05	0.272273	15
						lab3	t05	0.228667	23
						lab3	t05	0.264059	18
						lab3	t05	0.245548	18
						lab3	t05	0.202194	40
						lab3	t05	0.203105	27
						lab3	t05	0.276914	9
						lab3	t05	0.161218	23
						lab3	t05	0.15954	29
						lab3	t05	0.206724	25
						lab3	t05	0.148337	46
						lab3	t05	0.309994	5
						lab3	t05	0.247454	12
						lab3	t05	0.203781	7
						lab3	t05	0.182198	17
						lab3	t05	0.254155	12
						lab3	t05	0.307345	7
						lab3	t05	0.312854	7
						lab3	t05	0.227002	7
						lab3	t05	0.20103	22
						lab3	t05	0.233285	7
						lab3	t05	0.186621	37
						lab3	t05	0.180736	52
						lab3	t05	0.166528	63
						lab3	t05	0.165865	41
						lab3	t05	0.240441	20
						lab3	t05	0.301385	8
						lab3	t05	0.181804	41
						lab3	t05	0.1291	45
						lab3	t05	0.18159	26
						lab3	t05	0.140943	48
						lab3	t05	0.183407	23
						lab3	t05	0.217943	22
						lab3	t05	0.303187	4
						lab3	t05	0.145315	29

## Sheet: fig 3 g
cond	region	body_diff	process_diff
lab1	1	-1.07	1.03
lab1	1	2.32	3.95
lab1	1	1.55	3.76
lab1	1	2.53	3.67			1:top
lab1	1	3.02	3.7			7:bottom
lab1	1	7.38	3.1
lab1	1	6.93	3.02
lab1	1	7.58	3.06
lab1	1	7.91	3.08
lab1	1	8.75	3.1
lab1	1	8.55	3.56
lab1	1	10.07	3.94
lab1	1	10.34	4.68
lab1	1	10.77	5.22
lab1	1	12.07	5.77
lab1	1	12.5	5.09
lab1	1	12.3	4.36
lab1	1	7.31	4.94
lab1	2	0.83	-1.49
lab1	2	0.32	-1.36
lab1	2	0.55	-1.46
lab1	2	0	-1.37
lab1	2	0.64	-1.29
lab1	2	-1.38	-0.34
lab1	2	0.17	-0.44
lab1	2	0.57	-0.24
lab1	2	1.85	-0.38
lab1	2	1.28	-0.68
lab1	2	1.28	-0.54
lab1	2	1.95	-0.56
lab1	2	1.79	-0.21
lab1	2	1.77	-0.41
lab1	2	1.51	0.19
lab1	2	1.25	0.51
lab1	2	1.05	1.43
lab1	2	9.64	0.61
lab1	3	-3.27	0.1
lab1	3	-3.03	0.6
lab1	3	-3.64	0.66
lab1	3	-4.04	0.98
lab1	3	-3.32	0.91
lab1	3	-2.57	0.82
lab1	3	-0.95	0.87
lab1	3	-1.18	0.98
lab1	3	-1.1	0.49
lab1	3	-2.35	0.54
lab1	3	-2.21	0.74
lab1	3	-2.11	0.65
lab1	3	-3.37	1.25
lab1	3	-3.13	1.24
lab1	3	-3.87	1.67
lab1	3	-3.13	1.95
lab1	3	-1.49	2.44
lab1	3	-3.79	2.37
lab1	4	-2.54	1.22
lab1	4	-1.78	1.04
lab1	4	-1.34	1.6
lab1	4	-1.11	1.29
lab1	4	-1.79	1.49
lab1	4	-2.1	2.09
lab1	4	-1.65	1.86
lab1	4	-1.72	1.33
lab1	4	-1.91	1.17
lab1	4	-2.04	1.18
lab1	4	-2.11	1.3
lab1	4	-1.37	1.18
lab1	4	-2.52	1.04
lab1	4	-1.61	0.82
lab1	4	-0.12	0.61
lab1	4	-0.3	0.53
lab1	4	0.51	1.77
lab1	4	4.59	2.02
lab1	5	-5.65	-1.17
lab1	5	-4.17	-1.82
lab1	5	-3.21	-1.88
lab1	5	-3.21	-1.33
lab1	5	-2.57	-0.84
lab1	5	-2.38	-0.43
lab1	5	-2.28	-0.38
lab1	5	-2.31	-0.35
lab1	5	-2.13	-0.28
lab1	5	-1.71	-0.34
lab1	5	-0.98	-0.04
lab1	5	-0.88	-0.32
lab1	5	-0.76	-0.31
lab1	5	-2.52	-0.34
lab1	5	-3.79	-0.19
lab1	5	-4.87	0.65
lab1	5	-4.67	0.88
lab1	5	-6.13	0.7
lab1	6	4.23	-4.83
lab1	6	-0.48	-4.44
lab1	6	1.43	-3.26
lab1	6	0	-3.61
lab1	6	-0.71	-3.83
lab1	6	-1.07	-3.07
lab1	6	-1.32	-2.5
lab1	6	-1.33	-2.68
lab1	6	-1.75	-2.36
lab1	6	-0.23	-2.44
lab1	6	-0.28	-2.43
lab1	6	0.13	-2.34
lab1	6	-0.28	-2.14
lab1	6	-1.19	-1.96
lab1	6	-1.18	-1.99
lab1	6	-3.71	-2.35
lab1	6	-6.57	-3.07
lab1	6	-8.58	-1.45
lab1	7	-2.5	-4.69
lab1	7	-0.21	-4.33
lab1	7	-4.38	-2.37
lab1	7	-2.34	-2.59
lab1	7	-2.31	-2.62
lab1	7	-1.38	-2.54
lab1	7	-2.27	-2.56
lab1	7	-0.91	-2.1
lab1	7	-1.04	-2.5
lab1	7	-0.21	-1.99
lab1	7	-0.82	-2.51
lab1	7	-0.96	-2.55
lab1	7	-0.3	-2.59
lab1	7	2.28	-2.38
lab1	7	2.92	-1.85
lab1	7	0.29	-1.78
lab1	7	2.41	-1.09
lab1	7	2.38	-2.25
lab2	1	11.54	-1.01
lab2	1	10.15	-1.34
lab2	1	7.5	-0.16
lab2	1	6.9	-0.17
lab2	1	8.11	2.63
lab2	1	14.48	2.73
lab2	2	-3.79	0.29
lab2	2	-2.81	-0.55
lab2	2	0.23	1.05
lab2	2	1.76	0.64
lab2	2	0.57	0.73
lab2	2	3.47	1.3
lab2	3	2.48	-0.2
lab2	3	0.11	-0.39
lab2	3	-0.4	-0.5
lab2	3	-1.61	-0.67
lab2	3	-1.99	-0.76
lab2	3	-5.29	-0.49
lab2	4	-4.63	-0.92
lab2	4	-3.7	-1
lab2	4	-4.81	-0.83
lab2	4	-2.81	-0.62
lab2	4	-1.59	-0.58
lab2	4	-4.18	0.03
lab2	5	-8.68	-0.24
lab2	5	-6.99	-0.41
lab2	5	-7.74	0.18
lab2	5	-5.63	0.22
lab2	5	-5.77	0.6
lab2	5	-7.51	2.61
lab2	6	-5.82	-0.68
lab2	6	-1.19	0.06
lab2	6	0.61	0.47
lab2	6	0.11	1.28
lab2	6	0.23	1.56
lab2	6	-0.1	3.74
lab2	7	1.74	-0.85
lab2	7	4.27	-1.63
lab2	7	3.88	-1.76
lab2	7	1.28	-0.82
lab2	7	0.79	-1.56
lab2	7	-6.92	-2.87
lab3	1	9.29	3.43
lab3	1	8.47	3.06
lab3	1	6.39	3.46
lab3	1	22.16	6.35
lab3	1	23.74	6.37
lab3	1	29.29	8.69
lab3	2	6.99	0.14
lab3	2	6.67	0.36
lab3	2	7.22	0.65
lab3	2	9.13	1
lab3	2	8.15	1.39
lab3	2	8.13	2.27
lab3	3	3.3	-1.5
lab3	3	-0.08	-1.76
lab3	3	0.05	-0.92
lab3	3	2.08	0.09
lab3	3	1.82	-1.07
lab3	3	1.67	-2.32
lab3	4	-5.91	-1.41
lab3	4	-5.65	-1.5
lab3	4	-5.84	-1.23
lab3	4	-5.19	-0.6
lab3	4	-4.37	0.26
lab3	4	-8.68	0.52
lab3	5	-0.92	-1.6
lab3	5	-8.16	-1.9
lab3	5	-7.43	-1.75
lab3	5	-5.76	0.67
lab3	5	-5.48	0.66
lab3	5	-2.03	0.38
lab3	6	-7.19	-2.53
lab3	6	-7.52	-3.13
lab3	6	-7.51	-2.35
lab3	6	-9.62	-1.91
lab3	6	-10	-1.88
lab3	6	-10.4	-0.6
lab3	7	-7.53	-2.08
lab3	7	-6.95	0.42
lab3	7	-4.52	-1.72
lab3	7	-6.25	-2.66
lab3	7	-8.54	-2.35
lab3	7	-11.68	-1.6

[truncated: 31 more sheets: fig 4 c, fig 4 f, fig 4 g (hippocampus), fig 4 g (cortex), fig 4 h, fig 4 i-j-k, fig 5 b-c, fig 5 f-g-h, fig 6 e, fig 6 g, fig 7 b, fig 7 d, fig 7 f, fig 7 h, fig 8 f, fig 8 h, Suppl. Fig 1 a, Suppl. Fig 1 b, Suppl. Fig 1 c, Suppl. Fig 1 d …]
